# Supplementary material for: Mechanism of Benzene Hydroxylation on Tri-Iron Oxo-Centered Cluster-Based Metal–Organic Frameworks
Source: J Phys Chem C Nanomater Interfaces. 2023 Nov 24;127(48):23246–57. doi: 10.1021/acs.jpcc.3c06423 (PMC10711795; doi:10.1021/acs.jpcc.3c06423)
Supplement: Supplementary file 2 — jp3c06423_si_002.zip [file jp3c06423_si_002.zip]

Archive with 100 entries (67 files):
- xyz-MIL-C6H6-coordinates-Journal-YYYY/A/
- xyz-MIL-C6H6-coordinates-Journal-YYYY/A/A-mil-S15-M06L-xqc.outenergies.dat
- xyz-MIL-C6H6-coordinates-Journal-YYYY/A/A-mil-S15-M06L-xqc.outstructure_001.xyz
- xyz-MIL-C6H6-coordinates-Journal-YYYY/A-C6H6/
- xyz-MIL-C6H6-coordinates-Journal-YYYY/A-C6H6/A-C6H6-mil-S15-M06L-xqc.outenergies.dat
- xyz-MIL-C6H6-coordinates-Journal-YYYY/A-C6H6/A-C6H6-mil-S15-M06L-xqc.outstructure_001.xyz
- xyz-MIL-C6H6-coordinates-Journal-YYYY/A-C6H6/A-C6H6-mil-S15-M06L-xqc.outstructure_002.xyz
- xyz-MIL-C6H6-coordinates-Journal-YYYY/addrear1/
- xyz-MIL-C6H6-coordinates-Journal-YYYY/addrear1/D-addrear1/
- xyz-MIL-C6H6-coordinates-Journal-YYYY/addrear1/D-addrear1/D-addrear1-C6H6-mil-S15-M06L-xqc.outenergies.dat
- xyz-MIL-C6H6-coordinates-Journal-YYYY/addrear1/D-addrear1/D-addrear1-C6H6-mil-S15-M06L-xqc.outstructure_001.xyz
- xyz-MIL-C6H6-coordinates-Journal-YYYY/addrear1/D-addrear1/D-addrear1-C6H6-mil-S15-M06L-xqc.outstructure_002.xyz
- xyz-MIL-C6H6-coordinates-Journal-YYYY/addrear1/E-addrear1/
- xyz-MIL-C6H6-coordinates-Journal-YYYY/addrear1/E-addrear1/E-addrear1-C6H6-mil-S15-M06L-xqc-up.outenergies.dat
- xyz-MIL-C6H6-coordinates-Journal-YYYY/addrear1/E-addrear1/E-addrear1-C6H6-mil-S15-M06L-xqc-up.outstructure_001.xyz
- xyz-MIL-C6H6-coordinates-Journal-YYYY/addrear1/F-addrear1/
- xyz-MIL-C6H6-coordinates-Journal-YYYY/addrear1/F-addrear1/F-addrear1-C6H6-mil-S15-M06L-xqc.outenergies.dat
- xyz-MIL-C6H6-coordinates-Journal-YYYY/addrear1/F-addrear1/F-addrear1-C6H6-mil-S15-M06L-xqc.outstructure_001.xyz
- xyz-MIL-C6H6-coordinates-Journal-YYYY/addrear1/G-addrear1/
- xyz-MIL-C6H6-coordinates-Journal-YYYY/addrear1/G-addrear1/G-addrear1-C6H6-mil-S15-M06L-xqc.outenergies.dat
- xyz-MIL-C6H6-coordinates-Journal-YYYY/addrear1/G-addrear1/G-addrear1-C6H6-mil-S15-M06L-xqc.outstructure_001.xyz
- xyz-MIL-C6H6-coordinates-Journal-YYYY/addrear1/TS2-C-D-addrear1/
- xyz-MIL-C6H6-coordinates-Journal-YYYY/addrear1/TS2-C-D-addrear1/TS2-addrear1-C6H6-mil-S15-M06L.outenergies.dat
- xyz-MIL-C6H6-coordinates-Journal-YYYY/addrear1/TS2-C-D-addrear1/TS2-addrear1-C6H6-mil-S15-M06L.outstructure_001.xyz
- xyz-MIL-C6H6-coordinates-Journal-YYYY/addrear1/TS2-C-D-addrear1/TS2-addrear1-C6H6-mil-S15-M06L.outstructure_002.xyz
- xyz-MIL-C6H6-coordinates-Journal-YYYY/addrear1/TS3-D-E-addrear1/
- xyz-MIL-C6H6-coordinates-Journal-YYYY/addrear1/TS3-D-E-addrear1/TS3-addrear1-C6H6-mil-S15-M06L-xqc.outenergies.dat
- xyz-MIL-C6H6-coordinates-Journal-YYYY/addrear1/TS4-E-F-addrear1/
- xyz-MIL-C6H6-coordinates-Journal-YYYY/addrear1/TS4-E-F-addrear1/TS4-addrear1-C6H6-mil-S15-M06L-xqc.outenergies.dat
- xyz-MIL-C6H6-coordinates-Journal-YYYY/addrear1/TS4-E-F-addrear1/TS4-addrear1-C6H6-mil-S15-M06L-xqc.outstructure_001.xyz
- xyz-MIL-C6H6-coordinates-Journal-YYYY/addrear1/TS4-E-F-addrear1/TS4-addrear1-C6H6-mil-S15-M06L-xqc.outstructure_002.xyz
- xyz-MIL-C6H6-coordinates-Journal-YYYY/addrear1/TS5-F-G-addrear1/
- xyz-MIL-C6H6-coordinates-Journal-YYYY/addrear1/TS5-F-G-addrear1/TS5-addrear1-C6H6-mil-S15-M06L-xqc.outenergies.dat
- xyz-MIL-C6H6-coordinates-Journal-YYYY/addrear1/TS5-F-G-addrear1/TS5-addrear1-C6H6-mil-S15-M06L-xqc.outstructure_001.xyz
- xyz-MIL-C6H6-coordinates-Journal-YYYY/addrear1/TS5-F-G-addrear1/TS5-addrear1-C6H6-mil-S15-M06L-xqc.outstructure_002.xyz
- xyz-MIL-C6H6-coordinates-Journal-YYYY/addrear2/
- xyz-MIL-C6H6-coordinates-Journal-YYYY/addrear2/D-addrear2/
- xyz-MIL-C6H6-coordinates-Journal-YYYY/addrear2/D-addrear2/D-addrear2-C6H6-mil-S15-M06L-xqc-down.outenergies.dat
- xyz-MIL-C6H6-coordinates-Journal-YYYY/addrear2/D-addrear2/D-addrear2-C6H6-mil-S15-M06L-xqc-down.outstructure_001.xyz
- xyz-MIL-C6H6-coordinates-Journal-YYYY/addrear2/E-addrear2/
- xyz-MIL-C6H6-coordinates-Journal-YYYY/addrear2/E-addrear2/E-addrear2-C6H6-mil-S15-M06L-xqc.outenergies.dat
- xyz-MIL-C6H6-coordinates-Journal-YYYY/addrear2/E-addrear2/E-addrear2-C6H6-mil-S15-M06L-xqc.outstructure_001.xyz
- xyz-MIL-C6H6-coordinates-Journal-YYYY/addrear2/TS3-D-E-addrear2/
- xyz-MIL-C6H6-coordinates-Journal-YYYY/addrear2/TS3-D-E-addrear2/TS3-addrear2-C6H6-mil-S15-M06L-xqc.outenergies.dat
- xyz-MIL-C6H6-coordinates-Journal-YYYY/addrear2/TS3-D-E-addrear2/TS3-addrear2-C6H6-mil-S15-M06L-xqc.outstructure_001.xyz
- xyz-MIL-C6H6-coordinates-Journal-YYYY/addrear2/TS3-D-E-addrear2/TS3-addrear2-C6H6-mil-S15-M06L-xqc.outstructure_002.xyz
- xyz-MIL-C6H6-coordinates-Journal-YYYY/A-H/
- xyz-MIL-C6H6-coordinates-Journal-YYYY/A-H/A-H-mil-S16-M06L-xqc.outenergies.dat
- xyz-MIL-C6H6-coordinates-Journal-YYYY/A-H/A-H-mil-S16-M06L-xqc.outstructure_001.xyz
- xyz-MIL-C6H6-coordinates-Journal-YYYY/A-N2O/
- xyz-MIL-C6H6-coordinates-Journal-YYYY/A-N2O/A-N2O-mil-S15-M06L-xqc.outenergies.dat
- xyz-MIL-C6H6-coordinates-Journal-YYYY/A-N2O/A-N2O-mil-S15-M06L-xqc.outstructure_001.xyz
- xyz-MIL-C6H6-coordinates-Journal-YYYY/A-O/
- xyz-MIL-C6H6-coordinates-Journal-YYYY/A-O/A-O-mil-S15-M06L-xqc.outenergies.dat
- xyz-MIL-C6H6-coordinates-Journal-YYYY/A-O/A-O-mil-S15-M06L-xqc.outstructure_001.xyz
- xyz-MIL-C6H6-coordinates-Journal-YYYY/B/
- xyz-MIL-C6H6-coordinates-Journal-YYYY/B/B-mil-S15-M06L-xqc.outenergies.dat
- xyz-MIL-C6H6-coordinates-Journal-YYYY/B/B-mil-S15-M06L-xqc.outstructure_001.xyz
- xyz-MIL-C6H6-coordinates-Journal-YYYY/C/
- xyz-MIL-C6H6-coordinates-Journal-YYYY/C/C-C6H6-mil-S15-M06L-xqc.outenergies.dat
- xyz-MIL-C6H6-coordinates-Journal-YYYY/C/C-C6H6-mil-S15-M06L-xqc.outstructure_001.xyz
- xyz-MIL-C6H6-coordinates-Journal-YYYY/habs/
- xyz-MIL-C6H6-coordinates-Journal-YYYY/habs/D-habs/
- xyz-MIL-C6H6-coordinates-Journal-YYYY/habs/D-habs/D-habs-C6H6-mil-S15-M06L-xqc.outenergies.dat
- xyz-MIL-C6H6-coordinates-Journal-YYYY/habs/D-habs/D-habs-C6H6-mil-S15-M06L-xqc.outstructure_001.xyz
- xyz-MIL-C6H6-coordinates-Journal-YYYY/habs/E-habs/
- xyz-MIL-C6H6-coordinates-Journal-YYYY/habs/E-habs/E-habs-C6H6-mil-S15-M06L-xqc.outenergies.dat
- xyz-MIL-C6H6-coordinates-Journal-YYYY/habs/E-habs/E-habs-C6H6-mil-S15-M06L-xqc.outstructure_001.xyz
- xyz-MIL-C6H6-coordinates-Journal-YYYY/habs/TS2-C-D-habs/
- xyz-MIL-C6H6-coordinates-Journal-YYYY/habs/TS2-C-D-habs/TS2-habs-C6H6-mil-S15-M06L-xqc.outenergies.dat
- xyz-MIL-C6H6-coordinates-Journal-YYYY/habs/TS2-C-D-habs/TS2-habs-C6H6-mil-S15-M06L-xqc.outstructure_001.xyz
- xyz-MIL-C6H6-coordinates-Journal-YYYY/habs/TS2-C-D-habs/TS2-habs-C6H6-mil-S15-M06L-xqc.outstructure_002.xyz
- xyz-MIL-C6H6-coordinates-Journal-YYYY/habs/TS3-D-E-habs/
- xyz-MIL-C6H6-coordinates-Journal-YYYY/habs/TS3-D-E-habs/TS3-habs-C6H6-mil-S15-M06L-xqc.outenergies.dat
- xyz-MIL-C6H6-coordinates-Journal-YYYY/phenolate/
- xyz-MIL-C6H6-coordinates-Journal-YYYY/phenolate/B-phenolate/
- xyz-MIL-C6H6-coordinates-Journal-YYYY/phenolate/B-phenolate/B-phenolate-S16-M06L-xqc.outenergies.dat
- xyz-MIL-C6H6-coordinates-Journal-YYYY/phenolate/B-phenolate/B-phenolate-S16-M06L-xqc.outstructure_001.xyz
- xyz-MIL-C6H6-coordinates-Journal-YYYY/phenolate/C-phenolate/
- xyz-MIL-C6H6-coordinates-Journal-YYYY/phenolate/C-phenolate/C-phenolate-S16-M06L-xqc.outenergies.dat
- xyz-MIL-C6H6-coordinates-Journal-YYYY/phenolate/C-phenolate/C-phenolate-S16-M06L-xqc.outstructure_001.xyz
- xyz-MIL-C6H6-coordinates-Journal-YYYY/phenolate/D-phenolate/
- xyz-MIL-C6H6-coordinates-Journal-YYYY/phenolate/D-phenolate/D-phenolate-S16-M06L-xqc.outenergies.dat
- xyz-MIL-C6H6-coordinates-Journal-YYYY/phenolate/D-phenolate/D-phenolate-S16-M06L-xqc.outstructure_001.xyz
- xyz-MIL-C6H6-coordinates-Journal-YYYY/phenolate/D-phenolate/D-phenolate-S16-M06L-xqc.outstructure_002.xyz
- xyz-MIL-C6H6-coordinates-Journal-YYYY/phenolate/E-phenolate/
- xyz-MIL-C6H6-coordinates-Journal-YYYY/phenolate/E-phenolate/E-phenolate-S16-M06L-xqc.outenergies.dat
- xyz-MIL-C6H6-coordinates-Journal-YYYY/phenolate/E-phenolate/E-phenolate-S16-M06L-xqc.outstructure_001.xyz
- xyz-MIL-C6H6-coordinates-Journal-YYYY/phenolate/TS1-phenolate/
- xyz-MIL-C6H6-coordinates-Journal-YYYY/phenolate/TS1-phenolate/TS1-phenolate-S16-M06L-xqc.outenergies.dat
- xyz-MIL-C6H6-coordinates-Journal-YYYY/phenolate/TS1-phenolate/TS1-phenolate-S16-M06L-xqc.outstructure_001.xyz
- xyz-MIL-C6H6-coordinates-Journal-YYYY/phenolate/TS1-phenolate/TS1-phenolate-S16-M06L-xqc.outstructure_002.xyz
- xyz-MIL-C6H6-coordinates-Journal-YYYY/phenolate/TS2-phenolate/
- xyz-MIL-C6H6-coordinates-Journal-YYYY/phenolate/TS2-phenolate/TS2-phenolate-S16-M06L-xqc.outenergies.dat
- xyz-MIL-C6H6-coordinates-Journal-YYYY/phenolate/TS2-phenolate/TS2-phenolate-S16-M06L-xqc.outstructure_001.xyz
- xyz-MIL-C6H6-coordinates-Journal-YYYY/phenolate/TS2-phenolate/TS2-phenolate-S16-M06L-xqc.outstructure_002.xyz
- xyz-MIL-C6H6-coordinates-Journal-YYYY/TS1-AN2O-B/
- xyz-MIL-C6H6-coordinates-Journal-YYYY/TS1-AN2O-B/TS1-mil-S15-M06L-xqc.outenergies.dat
- xyz-MIL-C6H6-coordinates-Journal-YYYY/TS1-AN2O-B/TS1-mil-S15-M06L-xqc.outstructure_001.xyz
- xyz-MIL-C6H6-coordinates-Journal-YYYY/TS1-AN2O-B/TS1-mil-S15-M06L-xqc.outstructure_002.xyz
