# Supplementary material for: Mechanism of Benzene Hydroxylation on Tri-Iron Oxo-Centered Cluster-Based Metal–Organic Frameworks
Source: J Phys Chem C Nanomater Interfaces. 2023 Nov 24;127(48):23246–57. doi: 10.1021/acs.jpcc.3c06423 (PMC10711795; doi:10.1021/acs.jpcc.3c06423)
Supplement: Supplementary file 2 — jp3c06423_si_002.zip [file jp3c06423_si_002.zip › xyz-MIL-C6H6-coordinates-Journal-YYYY/A/A-mil-S15-M06L-xqc.outstructure_001.xyz]

68
Structure 1 -5926.50816949
C               3.97491            -2.45866            -2.30160
C               5.08569            -3.21161            -2.70309
C               5.93773            -3.76587            -1.74190
C               5.68866            -3.56058            -0.38334
C              -3.86302            -4.00442            -0.31910
C              -4.48722            -5.10769            -0.91518
C              -3.88990            -5.73982            -2.01114
C              -2.67838            -5.26575            -2.51828
C              -3.73599             2.73372            -2.14931
C               3.44377             4.19771            -0.25794
C              -3.59570             2.29570            -0.82626
C               2.39436             3.49629            -0.86567
C              -4.42720             2.81381             0.17258
C               1.76228             4.02660            -1.99550
C              -4.75623             3.64424            -2.47528
C               3.89682             5.40064            -0.82708
C              -2.67107            -3.50007            -0.86796
C               3.76049            -2.21152            -0.93437
C              -5.59137             4.15433            -1.48174
C               3.27310             5.92540            -1.95845
C              -2.08000            -4.12401            -1.96611
C               4.61462            -2.75578             0.02404
C              -5.40369             3.75855            -0.14942
C               2.18273             5.24869            -2.52419
H               5.27444            -3.37527            -3.75590
H               3.29138            -2.03624            -3.02570
H               6.78605            -4.36235            -2.05191
H               6.34155            -4.00209             0.35832
H              -5.42148            -5.47984            -0.51597
H              -4.29249            -3.51404             0.54378
H              -4.36219            -6.60465            -2.45903
H              -2.21099            -5.76561            -3.35663
Fe             -1.54369            -0.40679             1.86697
Fe             -0.01516            -0.09061            -0.85756
Fe              1.69378             0.29137             1.91262
O              -2.66538             0.83992             0.73969
O               1.13030             1.54500            -1.03617
O               0.82853             1.50236             3.31458
O              -1.64847             1.03132            -1.25533
O               2.29099             1.89437             0.85733
O              -1.39354             1.08911             3.24613
O              -2.33052            -1.96396             0.88427
O               1.54588            -1.19446             3.28679
O               1.64257            -1.21113            -1.22902
O              -1.13649            -1.75273            -1.00957
O              -0.66714            -1.66905             3.24566
O               2.76851            -0.86056             0.68614
O               0.09023            -0.07970             1.03313
H              -4.88352             3.95646            -3.50369
H               4.72839             5.92508            -0.37449
C              -2.00296            -2.31636            -0.28734
C               0.51376            -1.82840             3.62503
C               2.63645            -1.36410            -0.46780
C              -2.56082             1.31372            -0.42490
C               1.90813             2.21696            -0.30505
C              -0.36378             1.67011             3.66320
H              -3.07269             2.34257            -2.90890
H               3.90822             3.78999             0.62930
H              -4.28998             2.47998             1.19110
H               0.93924             3.48198            -2.43726
H              -6.36762             4.86475            -1.73420
H               3.61572             6.85830            -2.38658
H              -1.15725            -3.72685            -2.36450
H               4.42993            -2.55749             1.07028
H              -6.03510             4.16693             0.62891
H               1.68063             5.66188            -3.38930
H               0.67875            -2.63792             4.35827
H              -0.53025             2.43645             4.44082
