# Supplementary material for: Mechanism of Benzene Hydroxylation on Tri-Iron Oxo-Centered Cluster-Based Metal–Organic Frameworks
Source: J Phys Chem C Nanomater Interfaces. 2023 Nov 24;127(48):23246–57. doi: 10.1021/acs.jpcc.3c06423 (PMC10711795; doi:10.1021/acs.jpcc.3c06423)
Supplement: Supplementary file 2 — jp3c06423_si_002.zip [file jp3c06423_si_002.zip › xyz-MIL-C6H6-coordinates-Journal-YYYY/A-C6H6/A-C6H6-mil-S15-M06L-xqc.outstructure_001.xyz]

80
Structure 1 -6158.81955716
C               4.26040            -2.21427            -1.27223
C               5.45716            -2.90399            -1.50465
C               6.24738            -3.31424            -0.42561
C               5.85038            -3.02772             0.88211
C              -3.60317            -4.22856             0.09155
C              -4.08351            -5.42008            -0.46677
C              -3.33608            -6.08319            -1.44612
C              -2.11770            -5.55325            -1.87551
C              -3.78316             2.34061            -2.27022
C               3.04845             4.51327             0.15505
C              -3.74337             2.01642            -0.90801
C               2.11813             3.68622            -0.48776
C              -4.70534             2.54032            -0.03745
C               1.56455             4.07775            -1.71153
C              -4.82901             3.13970            -2.76405
C               3.46751             5.70227            -0.46694
C              -2.40215            -3.67313            -0.38360
C               3.89380            -1.88273             0.04385
C              -5.79348             3.65469            -1.89843
C               2.92292             6.08864            -1.69108
C              -1.66126            -4.32893            -1.36629
C               4.68575            -2.28307             1.11954
C              -5.71096             3.37670            -0.52626
C               1.94606             5.28608            -2.29817
H               5.76155            -3.13286            -2.51783
H               3.61851            -1.90614            -2.08604
H               7.16293            -3.86337            -0.60418
H               6.45641            -3.35843             1.71553
H              -5.02317            -5.83528            -0.12696
H              -4.15038            -3.71081             0.86745
H              -3.69690            -7.01501            -1.86213
H              -1.53261            -6.07859            -2.61940
Fe             -1.77175            -0.29614             2.18536
Fe              0.02848            -0.09679            -0.57674
Fe              1.26894             0.62523             2.40499
O              -2.86136             0.73461             0.83309
O               1.07697             1.61254            -0.63758
O               0.19190             1.86309             3.64998
O              -1.68813             0.88098            -1.07907
O               1.88462             2.24004             1.36259
O              -1.97163             1.24328             3.47964
O              -2.32316            -1.99872             1.27537
O               1.20041            -0.75453             3.88658
O               1.77557            -1.08933            -0.60089
O              -1.02592            -1.80579            -0.55069
O              -0.95918            -1.39098             3.72911
O               2.59412            -0.50351             1.40988
O              -0.17142             0.09619             1.31858
H              -4.87664             3.36211            -3.82225
H               4.20946             6.32460             0.01644
C              -1.88563            -2.39618             0.15721
C               0.18946            -1.42101             4.22241
C               2.66230            -1.10065             0.29961
C              -2.68450             1.14369            -0.34590
C               1.66628             2.41986             0.13114
C              -1.02574             1.94443             3.92054
H              -3.02308             1.94482            -2.93153
H               3.44763             4.21252             1.11401
H              -4.64637             2.29440             1.01349
H               0.82299             3.44311            -2.17725
H              -6.59034             4.27931            -2.28029
H               3.23663             7.01176            -2.16048
H              -0.72835            -3.89460            -1.69790
H               4.38253            -2.02262             2.12423
H              -6.44486             3.79029             0.15321
H               1.50117             5.59364            -3.23567
C               1.59638            -1.85952            -4.20154
C               0.25400            -1.90712            -3.86596
C              -0.39821            -0.75140            -3.45086
C               0.30277             0.44689            -3.36635
C               1.65553             0.48826            -3.68838
C               2.29705            -0.66190            -4.11334
H               2.10413            -2.75846            -4.52842
H              -0.29276            -2.83855            -3.93429
H              -1.45036            -0.77878            -3.19446
H              -0.21107             1.34726            -3.05331
H               2.20049             1.41940            -3.60028
H               3.34827            -0.63066            -4.37167
H               0.34020            -2.12615             5.05844
H              -1.31377             2.73515             4.63493
