# Supplementary material for: Mechanism of Benzene Hydroxylation on Tri-Iron Oxo-Centered Cluster-Based Metal–Organic Frameworks
Source: J Phys Chem C Nanomater Interfaces. 2023 Nov 24;127(48):23246–57. doi: 10.1021/acs.jpcc.3c06423 (PMC10711795; doi:10.1021/acs.jpcc.3c06423)
Supplement: Supplementary file 2 — jp3c06423_si_002.zip [file jp3c06423_si_002.zip › xyz-MIL-C6H6-coordinates-Journal-YYYY/addrear1/D-addrear1/D-addrear1-C6H6-mil-S15-M06L-xqc.outstructure_001.xyz]

81
Structure 1 -6233.9937206
C               4.58434             1.54924             0.25554
C               5.89210             2.05096             0.25024
C               6.54243             2.29209            -0.96467
C               5.89387             2.02322            -2.17170
C              -3.00885             4.71971             0.04358
C              -3.20647             5.99159             0.59620
C              -2.21544             6.56504             1.40026
C              -1.03477             5.86686             1.66153
C              -3.76437            -1.64840             2.80808
C               2.16465            -4.95316            -0.53797
C              -3.90573            -1.38487             1.43958
C               1.48851            -3.96732             0.19255
C              -5.06696            -1.78317             0.76834
C               1.09596            -4.22164             1.51110
C              -4.81974            -2.25459             3.51164
C               2.50070            -6.16934             0.08188
C              -1.84123             4.00078             0.35425
C               3.95732             1.23092            -0.96180
C              -5.98121            -2.64369             2.84504
C               2.11761            -6.42008             1.39898
C              -0.85712             4.56819             1.16311
C               4.60841             1.46215            -2.17306
C              -6.08935            -2.43302             1.46271
C               1.38641            -5.45244             2.10321
H               6.39148             2.26456             1.18622
H               4.05768             1.37934             1.18456
H               7.54596             2.69765            -0.96905
H               6.39366             2.22518            -3.11015
H              -4.11907             6.53459             0.38849
H              -3.75107             4.26542            -0.59845
H              -2.36046             7.55529             1.81253
H              -0.26429             6.31793             2.27318
Fe             -2.11104             0.47753            -1.96221
Fe              0.07132             0.11253             0.67491
Fe              0.62462            -0.90504            -2.58868
O              -3.15875            -0.22330            -0.43806
O               0.97223            -1.71608             0.39001
O              -0.82261            -1.96172            -3.61879
O              -1.68000            -0.74941             1.17283
O               1.16424            -2.57946            -1.67962
O              -2.81574            -1.05513            -3.08240
O              -2.26868             2.29951            -1.21271
O               0.57909             0.36893            -4.16869
O               1.85096             0.92032             0.00068
O              -0.84600             1.91371             0.48908
O              -1.44315             1.27147            -3.74621
O               2.28236            -0.00180            -2.00780
O              -0.47549            -0.11985            -1.33570
H              -4.72196            -2.42569             4.57585
H               3.05323            -6.91642            -0.47312
C              -1.63552             2.63441            -0.15984
C              -0.38971             1.13244            -4.40542
C               2.59041             0.67536            -0.98019
C              -2.82881            -0.73638             0.67395
C               1.18275            -2.65497            -0.40753
C              -2.06980            -1.89221            -3.65063
H              -2.85114            -1.35552             3.30886
H               2.44339            -4.75370            -1.56361
H              -5.15067            -1.58926            -0.29233
H               0.55852            -3.45289             2.05190
H              -6.78705            -3.12132             3.38685
H               2.36739            -7.36198             1.86951
H               0.03168             3.99578             1.39016
H               4.10514             1.21737            -3.09822
H              -6.97914            -2.75273             0.93604
H               1.06518            -5.65050             3.11756
C               2.88038             1.21511             5.49609
C               2.52466            -0.13522             5.32598
C               2.09675            -0.59336             4.11973
C               2.36355             1.69851             3.19932
C               2.78306             2.11890             4.42225
H               3.20690             1.56659             6.46652
H               2.58136            -0.80783             6.17294
H               1.79623            -1.62433             3.97994
H               2.24553             2.38314             2.36754
H               3.02819             3.16151             4.58374
O               0.61536             0.25772             2.43685
H              -2.58655            -2.66157            -4.24967
H              -0.29406             1.75965            -5.30844
C               1.98263             0.29057             2.93732
H               2.62767            -0.11331             2.13243
