# Supplementary material for: Mechanism of Benzene Hydroxylation on Tri-Iron Oxo-Centered Cluster-Based Metal–Organic Frameworks
Source: J Phys Chem C Nanomater Interfaces. 2023 Nov 24;127(48):23246–57. doi: 10.1021/acs.jpcc.3c06423 (PMC10711795; doi:10.1021/acs.jpcc.3c06423)
Supplement: Supplementary file 2 — jp3c06423_si_002.zip [file jp3c06423_si_002.zip › xyz-MIL-C6H6-coordinates-Journal-YYYY/addrear1/E-addrear1/E-addrear1-C6H6-mil-S15-M06L-xqc-up.outstructure_001.xyz]

81
Structure 1 -6233.99477646
C               4.42821            -1.79906            -0.37910
C               5.70727            -2.37010            -0.38886
C               6.33033            -2.70758             0.81734
C               5.68376            -2.46625             2.03118
C              -3.32487            -4.56347            -0.39428
C              -3.58391            -5.79299            -1.01343
C              -2.61593            -6.37699            -1.83779
C              -1.39700            -5.73094            -2.05278
C              -3.70959             1.96899            -2.83251
C               2.34975             4.77493             0.72890
C              -3.87988             1.64383            -1.48066
C               1.63018             3.86539            -0.05721
C              -5.02564             2.06922            -0.79936
C               1.26633             4.20753            -1.36404
C              -4.72325             2.66624            -3.51251
C               2.75687             6.00130             0.17543
C              -2.11734            -3.89341            -0.65775
C               3.80565            -1.51012             0.84776
C              -5.86968             3.08263            -2.83639
C               2.40228             6.33932            -1.13010
C              -1.15590            -4.47082            -1.48655
C               4.43004            -1.83774             2.05086
C              -6.00413             2.80768            -1.46775
C               1.62840             5.44958            -1.88938
H               6.20280            -2.56668            -1.33146
H               3.90695            -1.56082            -1.29453
H               7.31031            -3.16730             0.80961
H               6.16167            -2.74302             2.96192
H              -4.52611            -6.29637            -0.84111
H              -4.04861            -4.10301             0.26432
H              -2.80870            -7.33596            -2.30131
H              -0.64427            -6.19237            -2.67880
Fe             -2.21071            -0.47279             1.84137
Fe              0.01691            -0.11490            -0.75630
Fe              0.56870             0.70477             2.56720
O              -3.21727             0.37845             0.36025
O               0.94607             1.67644            -0.38074
O              -0.81024             1.80183             3.64576
O              -1.70361             0.84134            -1.23902
O               1.19849             2.40192             1.73519
O              -2.84109             1.02470             3.05253
O              -2.47258            -2.24070             0.97778
O               0.42879            -0.66023             4.06523
O               1.75285            -1.00404            -0.14062
O              -0.98948            -1.87071            -0.67590
O              -1.62913            -1.43596             3.57087
O               2.18500            -0.24327             1.93543
O              -0.54318             0.04920             1.23848
H              -4.60485             2.88685            -4.56552
H               3.34088             6.68900             0.77335
C              -1.83926            -2.56673            -0.07449
C              -0.57811            -1.38858             4.24650
C               2.47697            -0.87175             0.87444
C              -2.84948             0.89707            -0.73635
C               1.22684             2.54741             0.47369
C              -2.05953             1.78994             3.67124
H              -2.80759             1.65290            -3.33938
H               2.60291             4.50946             1.74621
H              -5.13068             1.82580             0.24894
H               0.68516             3.50318            -1.94587
H              -6.64275             3.63013            -3.35956
H               2.70547             7.29000            -1.54870
H              -0.23252            -3.93860            -1.67075
H               3.93096            -1.61342             2.98361
H              -6.88172             3.14723            -0.93299
H               1.32774             5.71704            -2.89407
H              -2.54212             2.54633             4.31396
H              -0.52342            -2.07380             5.11011
O               0.52632            -0.20450            -2.54462
C               1.65600            -0.18885            -3.31219
C               2.18278            -1.52726            -3.70138
C               2.72654             0.76587            -2.90951
C               3.49852            -1.71551            -3.99186
C               4.03421             0.53193            -3.21124
C               4.43262            -0.68156            -3.79612
H               3.84310            -2.68149            -4.34089
H               1.45142            -2.31828            -3.81135
H               1.34511             0.23029            -4.31070
H               2.40303             1.68191            -2.43175
H               4.78467             1.27366            -2.96658
H               5.47575            -0.84753            -4.03316
