# Supplementary material for: Mechanism of Benzene Hydroxylation on Tri-Iron Oxo-Centered Cluster-Based Metal–Organic Frameworks
Source: J Phys Chem C Nanomater Interfaces. 2023 Nov 24;127(48):23246–57. doi: 10.1021/acs.jpcc.3c06423 (PMC10711795; doi:10.1021/acs.jpcc.3c06423)
Supplement: Supplementary file 2 — jp3c06423_si_002.zip [file jp3c06423_si_002.zip › xyz-MIL-C6H6-coordinates-Journal-YYYY/addrear1/F-addrear1/F-addrear1-C6H6-mil-S15-M06L-xqc.outstructure_001.xyz]

81
Structure 1 -6234.05292759
C              -4.76127             0.55310            -0.19784
C              -6.14373             0.77192            -0.14213
C              -6.79362             0.81988             1.09575
C              -6.06823             0.63930             2.27512
C               2.01708             5.21788             0.01654
C               1.93167             6.52586            -0.47746
C               0.82025             6.91549            -1.23283
C              -0.19805             5.99960            -1.50415
C               3.98846            -0.72876            -3.06843
C              -1.02964            -5.33390             0.23064
C               4.11266            -0.50141            -1.69183
C              -0.59334            -4.19843            -0.46457
C               5.35051            -0.67869            -1.06393
C              -0.19590            -4.30826            -1.80140
C               5.12488            -1.07170            -3.82141
C              -1.12566            -6.56518            -0.44079
C               1.01421             4.28648            -0.30528
C              -4.04639             0.31927             0.98987
C               6.36084            -1.23988            -3.19775
C              -0.73812            -6.67364            -1.77588
C              -0.08909             4.67204            -1.06598
C              -4.69518             0.35772             2.22367
C               6.46391            -1.07151            -1.80928
C              -0.24346            -5.54567            -2.44667
H              -6.69642             0.90907            -1.06160
H              -4.27256             0.49841            -1.16456
H              -7.85846             1.00752             1.13952
H              -6.56837             0.69284             3.23282
H               2.71902             7.23650            -0.26309
H               2.85699             4.89788             0.61832
H               0.74638             7.93048            -1.60140
H              -1.06212             6.30856            -2.07836
Fe              2.01688             0.72956             1.89865
Fe              0.07407             0.04853            -0.77934
Fe             -0.04620            -1.16793             2.51874
O               3.15284             0.28987             0.27530
O              -0.64046            -1.87011            -0.57120
O               1.52990            -2.08265             3.44269
O               1.83185            -0.40311            -1.41816
O              -0.42071            -2.83257             1.45077
O               3.15224            -0.60699             2.93547
O               1.77938             2.59936             1.15092
O              -0.37686             0.01589             4.11423
O              -1.90026             0.69084             0.07221
O               0.50599             2.04645            -0.62757
O               1.31400             1.44960             3.71509
O              -2.08417            -0.54331             1.92244
O               0.49246            -0.04695             1.12589
H               5.03295            -1.21503            -4.89024
H              -1.49586            -7.43391             0.08824
C               1.11220             2.86613             0.11381
C               0.35294             1.00901             4.37664
C              -2.61395             0.09182             1.03773
C               2.95127            -0.16841            -0.87377
C              -0.54404            -2.86720             0.19140
C               2.70638            -1.65218             3.46497
H               3.02112            -0.61572            -3.53776
H              -1.31056            -5.24206             1.27112
H               5.42007            -0.52309             0.00415
H               0.14677            -3.42137            -2.31948
H               7.23103            -1.51842            -3.77766
H              -0.80234            -7.62544            -2.28672
H              -0.84794             3.94030            -1.30247
H              -4.12453             0.18845             3.12632
H               7.41547            -1.22360            -1.31655
H               0.08031            -5.62803            -3.47609
H               3.43895            -2.26865             4.01349
H               0.10232             1.55233             5.30425
O              -0.83466             0.22999            -2.43244
C              -2.05529             0.44301            -2.85152
C              -2.88893            -0.62181            -3.24513
C              -4.16828            -0.37594            -3.70850
C              -3.86351             1.97946            -3.38451
C              -4.66768             0.92177            -3.78458
H              -4.78947            -1.20856            -4.01649
H              -2.49389            -1.62817            -3.18511
H              -2.47325             1.13636            -0.58304
H              -4.23588             2.99522            -3.44409
H              -5.66663             1.10305            -4.15843
C              -2.57808             1.75101            -2.91493
H              -1.92375             2.57104            -2.64292
