# Supplementary material for: Mechanism of Benzene Hydroxylation on Tri-Iron Oxo-Centered Cluster-Based Metal–Organic Frameworks
Source: J Phys Chem C Nanomater Interfaces. 2023 Nov 24;127(48):23246–57. doi: 10.1021/acs.jpcc.3c06423 (PMC10711795; doi:10.1021/acs.jpcc.3c06423)
Supplement: Supplementary file 2 — jp3c06423_si_002.zip [file jp3c06423_si_002.zip › xyz-MIL-C6H6-coordinates-Journal-YYYY/addrear1/G-addrear1/G-addrear1-C6H6-mil-S15-M06L-xqc.outstructure_001.xyz]

81
Structure 1 -6234.07671091
C              -4.59551             1.37383            -0.27323
C              -5.92060             1.82670            -0.23847
C              -6.55998             2.02089             0.99054
C              -5.88298             1.75374             2.18220
C               2.87844             4.81876            -0.11566
C               3.02060             6.10704            -0.64651
C               1.99649             6.65827            -1.42435
C               0.83857             5.92196            -1.68084
C               3.82341            -1.46449            -3.01296
C              -1.92658            -5.04824             0.35848
C               3.97669            -1.22168            -1.64184
C              -1.29868            -4.02465            -0.36317
C               5.16229            -1.58903            -0.99612
C              -0.91802            -4.23952            -1.69214
C               4.88902            -2.01805            -3.74387
C              -2.22748            -6.26419            -0.27950
C               1.73342             4.06231            -0.42208
C              -3.93799             1.05625             0.92810
C               6.07443            -2.37627            -3.10253
C              -1.85635            -6.47605            -1.60683
C               0.71596             4.60907            -1.20520
C              -4.57794             1.24075             2.15332
C               6.19663            -2.18746            -1.71825
C              -1.17243            -5.46900            -2.30331
H              -6.43929             2.03872            -1.16481
H              -4.07237             1.23820            -1.21092
H              -7.57773             2.38865             1.01831
H              -6.37554             1.91880             3.13171
H               3.91462             6.68053            -0.44023
H               3.64525             4.37885             0.50715
H               2.09670             7.66156            -1.81763
H               0.03935             6.36001            -2.26478
Fe              2.20966             0.50507             1.91548
Fe              0.01261             0.04801            -0.49355
Fe             -0.52571            -1.00959             2.59738
O               3.20603            -0.20287             0.31271
O              -0.76222            -1.77347            -0.52732
O               0.97368            -2.08469             3.50373
O               1.73462            -0.59497            -1.34145
O              -1.01645            -2.64715             1.52663
O               2.91420            -1.04517             3.00841
O               2.25398             2.33478             1.08608
O              -0.40373             0.26803             4.16599
O              -1.83727             0.76660            -0.07902
O               0.78572             1.94874            -0.57477
O               1.52485             1.33158             3.67038
O              -2.19845            -0.11678             1.95462
O               0.56190            -0.13236             1.33972
H               4.78043            -2.17543            -4.80925
H              -2.74156            -7.04222             0.26994
C               1.58648             2.67875             0.07189
C               0.50922             1.10791             4.36550
C              -2.55621             0.52922             0.92911
C               2.88960            -0.62503            -0.83417
C              -1.00828            -2.72353             0.26726
C               2.21521            -1.94130             3.54483
H               2.89181            -1.19982            -3.49477
H              -2.19355            -4.87782             1.39243
H               5.25271            -1.41380             0.06689
H              -0.40735            -3.44895            -2.22575
H               6.88780            -2.81486            -3.66567
H              -2.07728            -7.41814            -2.09117
H              -0.17424             4.02646            -1.40082
H              -4.05224             0.99627             3.06581
H               7.10586            -2.48401            -1.21150
H              -0.85945            -5.63654            -3.32571
H               2.77343            -2.69973             4.12084
H               0.39471             1.73016             5.27036
O              -0.52160             0.74559            -2.56129
C              -1.80614             0.80031            -3.05422
C              -2.52475            -0.38461            -3.09557
C              -2.35799             1.98939            -3.50228
C              -3.81292            -0.36994            -3.60263
C              -3.65012             1.98803            -4.00740
C              -4.38145             0.81159            -4.06102
H              -4.37915            -1.29171            -3.63343
H              -2.07268            -1.29195            -2.71661
H              -0.14395             1.63657            -2.47904
H              -1.78144             2.90593            -3.45750
H              -4.08315             2.91567            -4.35853
H              -5.38864             0.81454            -4.45535
