# Supplementary material for: Mechanism of Benzene Hydroxylation on Tri-Iron Oxo-Centered Cluster-Based Metal–Organic Frameworks
Source: J Phys Chem C Nanomater Interfaces. 2023 Nov 24;127(48):23246–57. doi: 10.1021/acs.jpcc.3c06423 (PMC10711795; doi:10.1021/acs.jpcc.3c06423)
Supplement: Supplementary file 2 — jp3c06423_si_002.zip [file jp3c06423_si_002.zip › xyz-MIL-C6H6-coordinates-Journal-YYYY/addrear1/TS2-C-D-addrear1/TS2-addrear1-C6H6-mil-S15-M06L.outstructure_001.xyz]

81
Structure 1 -6233.97538013
C               3.06646            -3.48125            -2.08306
C               3.86794            -4.52364            -2.56578
C               4.75219            -5.18104            -1.70381
C               4.84482            -4.79248            -0.36579
C              -4.32848            -2.81296             1.46958
C              -5.29760            -3.77509             1.15777
C              -5.10156            -4.63758             0.07372
C              -3.94673            -4.53330            -0.70420
C              -3.05368             3.47285            -1.29224
C               4.50310             3.25707            -0.94406
C              -2.74412             3.14082             0.03300
C               3.21857             2.78773            -1.24821
C              -3.20937             3.94310             1.08058
C               2.50301             3.35099            -2.31032
C              -3.88422             4.57595            -1.55624
C               5.08966             4.24819            -1.75019
C              -3.19393            -2.67844             0.65016
C               3.20329            -3.06025            -0.74874
C              -4.35575             5.37089            -0.51201
C               4.38044             4.80374            -2.81451
C              -3.00243            -3.53186            -0.43595
C               4.09134            -3.70883             0.10875
C              -3.99002             5.06819             0.80768
C               3.07135             4.37259            -3.07395
H               3.79155            -4.82800            -3.60138
H               2.35599            -2.97163            -2.72098
H               5.35783            -5.99913            -2.07199
H               5.51851            -5.31303             0.30241
H              -6.18905            -3.86044             1.76515
H              -4.44766            -2.15023             2.31582
H              -5.84101            -5.39443            -0.15453
H              -3.78867            -5.21409            -1.53118
Fe             -0.84866             0.25895             2.53267
Fe              0.04291            -0.12282            -0.81103
Fe              2.21636             0.14957             1.87662
O              -1.94955             1.53591             1.52065
O               1.68686             1.06581            -1.02337
O               1.95346             1.59983             3.32894
O              -1.15662             1.54507            -0.58836
O               3.05776             1.49635             0.71043
O              -0.25875             1.79442             3.71651
O              -2.11947            -1.17423             2.10081
O               2.21133            -1.14983             3.43596
O               1.28280            -1.74062            -0.76054
O              -1.51155            -1.26060            -0.06819
O               0.02749            -0.95325             3.95903
O               2.89760            -1.30469             0.74959
O               0.47840             0.11244             1.26375
H              -4.14785             4.81379            -2.57890
H               6.09572             4.58446            -1.53518
C              -2.19546            -1.62447             0.90657
C               1.18389            -1.40241             4.11308
C               2.38974            -1.94911            -0.22370
C              -1.87949             1.98207             0.33135
C               2.60257             1.70208            -0.46499
C               0.94818             2.11230             3.86558
H              -2.65580             2.86415            -2.09097
H               5.03868             2.82976            -0.10742
H              -2.94299             3.68303             2.09613
H               1.50854             2.97980            -2.52263
H              -4.98356             6.22748            -0.71949
H               4.83071             5.57435            -3.42642
H              -2.11823            -3.41137            -1.04739
H               4.17695            -3.37472             1.13368
H              -4.33344             5.69510             1.62028
H               2.50786             4.81436            -3.88544
C              -2.36351             0.54058            -3.63613
C              -1.35920            -0.39784            -3.99927
C              -1.70935            -1.77666            -4.01837
C              -2.92315            -2.18775            -3.52689
C              -3.84774            -1.25271            -3.05653
C              -3.56544             0.11230            -3.12710
H              -2.12905             1.59449            -3.70504
H              -0.55091            -0.06513            -4.63543
H              -0.98142            -2.49436            -4.37258
H              -3.17019            -3.24131            -3.50286
H              -4.79173            -1.59058            -2.64672
H              -4.29958             0.83282            -2.78890
O              -0.29238            -0.32345            -2.50278
H               1.32398            -2.11249             4.94620
H               1.13777             2.95134             4.55679
