# Supplementary material for: Mechanism of Benzene Hydroxylation on Tri-Iron Oxo-Centered Cluster-Based Metal–Organic Frameworks
Source: J Phys Chem C Nanomater Interfaces. 2023 Nov 24;127(48):23246–57. doi: 10.1021/acs.jpcc.3c06423 (PMC10711795; doi:10.1021/acs.jpcc.3c06423)
Supplement: Supplementary file 2 — jp3c06423_si_002.zip [file jp3c06423_si_002.zip › xyz-MIL-C6H6-coordinates-Journal-YYYY/addrear1/TS4-E-F-addrear1/TS4-addrear1-C6H6-mil-S15-M06L-xqc.outstructure_001.xyz]

81
Structure 1 -6234.03155525
C              -4.78003            -0.30585            -0.36104
C              -6.18058            -0.32695            -0.34524
C              -6.86314            -0.45836             0.86877
C              -6.15051            -0.57928             2.06345
C               1.09527             5.41659             0.33586
C               0.80189             6.71682            -0.09477
C              -0.33835             6.95473            -0.86996
C              -1.17771             5.89668            -1.22402
C               4.13619             0.06895            -2.96898
C              -0.11283            -5.49334            -0.09157
C               4.18166             0.23720            -1.57907
C               0.14266            -4.26358            -0.71246
C               5.41375             0.23643            -0.91581
C               0.58983            -4.23025            -2.03761
C               5.33485            -0.03487            -3.69596
C               0.02117            -6.68386            -0.82696
C               0.27524             4.34874            -0.06889
C              -4.06896            -0.48167             0.83895
C               6.56364            -0.02648            -3.03654
C               0.45831            -6.65090            -2.15067
C              -0.85618             4.58413            -0.84943
C              -4.74868            -0.62177             2.04841
C               6.59803             0.07931            -1.63853
C               0.77180            -5.42005            -2.74544
H              -6.72779            -0.23948            -1.27472
H              -4.26218            -0.25634            -1.30574
H              -7.94534            -0.45830             0.88305
H              -6.68025            -0.66865             3.00265
H               1.44938             7.53731             0.18518
H               1.95919             5.20904             0.95261
H              -0.57460             7.96187            -1.18831
H              -2.06732             6.08712            -1.81092
Fe              1.84261             0.91673             2.00139
Fe              0.05697             0.03045            -0.72476
Fe             -0.04185            -1.35044             2.42944
O               3.07385             0.74163             0.40866
O              -0.18559            -1.96765            -0.70537
O               1.65029            -2.01934             3.38492
O               1.89060             0.02367            -1.36876
O              -0.00423            -3.00710             1.28013
O               3.08707            -0.32155             3.02341
O               1.29323             2.74302             1.32145
O              -0.54018            -0.29022             4.07780
O              -1.99610             0.13619            -0.08953
O               0.11306             2.06690            -0.47704
O               0.94111             1.38703             3.80584
O              -2.02919            -1.05904             1.79865
O               0.49461            -0.08567             1.17013
H               5.29845            -0.13241            -4.77329
H              -0.20867            -7.63089            -0.35583
C               0.59083             2.94501             0.29416
C               0.03095             0.78099             4.40839
C              -2.60629            -0.48729             0.86866
C               2.95956             0.35101            -0.78062
C              -0.02845            -2.98676             0.01592
C               2.75603            -1.44212             3.48231
H               3.17638             0.04532            -3.46662
H              -0.43203            -5.50767             0.94177
H               5.42654             0.34432             0.15999
H               0.79335            -3.27105            -2.49563
H               7.48429            -0.12034            -3.59757
H               0.57276            -7.57025            -2.70996
H              -1.48908             3.76401            -1.13882
H              -4.18027            -0.74519             2.95996
H               7.54778             0.06392            -1.11969
H               1.13359            -5.38932            -3.76502
H               3.54085            -1.98525             4.03681
H              -0.32398             1.23970             5.34794
O              -0.73274             0.05835            -2.56799
C              -1.90155             0.42675            -2.91292
C              -2.63463            -0.24536            -3.92768
C              -2.56919             1.49102            -2.20650
C              -3.89579             0.17356            -4.25866
C              -3.85005             1.93291            -2.63619
C              -4.52152             1.26641            -3.62053
H              -4.43141            -0.34711            -5.04448
H              -2.16018            -1.07209            -4.43923
H              -2.56578             0.79178            -1.03332
H              -1.89647             2.20421            -1.74078
H              -4.29665             2.79419            -2.15218
H              -5.51126             1.57554            -3.92720
