# Supplementary material for: Mechanism of Benzene Hydroxylation on Tri-Iron Oxo-Centered Cluster-Based Metal–Organic Frameworks
Source: J Phys Chem C Nanomater Interfaces. 2023 Nov 24;127(48):23246–57. doi: 10.1021/acs.jpcc.3c06423 (PMC10711795; doi:10.1021/acs.jpcc.3c06423)
Supplement: Supplementary file 2 — jp3c06423_si_002.zip [file jp3c06423_si_002.zip › xyz-MIL-C6H6-coordinates-Journal-YYYY/addrear1/TS5-F-G-addrear1/TS5-addrear1-C6H6-mil-S15-M06L-xqc.outstructure_001.xyz]

81
Structure 1 -6234.04842577
C               4.81360             0.21942             0.28417
C               6.20793             0.34892             0.24945
C               6.88735             0.25797            -0.97002
C               6.17891             0.02760            -2.15102
C              -1.65305             5.25395            -0.48286
C              -1.49726             6.58965            -0.09129
C              -0.38101             6.97060             0.66140
C               0.57141             6.01952             1.03160
C              -4.06175            -0.29576             3.00504
C               0.73170            -5.44618             0.21789
C              -4.14051            -0.17256             1.61182
C               0.35162            -4.23432             0.80926
C              -5.37243            -0.32437             0.96614
C              -0.08200            -4.21218             2.13919
C              -5.23419            -0.50774             3.75113
C               0.73528            -6.62317             0.98650
C              -0.71836             4.29171            -0.06141
C               4.11247            -0.06526            -0.90063
C              -6.46383            -0.65028             3.10888
C               0.31165            -6.60048             2.31482
C               0.39034             4.67044             0.69676
C               4.79015            -0.16530            -2.11533
C              -6.52478            -0.58789             1.70916
C              -0.12651            -5.39443             2.88091
H               6.75212             0.53674             1.16597
H               4.26486             0.30703             1.21335
H               7.96303             0.37633            -0.99961
H               6.70654            -0.02960            -3.09437
H              -2.22868             7.32793            -0.39127
H              -2.49006             4.93892            -1.09078
H              -0.24698             8.00701             0.94241
H               1.44574             6.31800             1.59485
Fe             -1.97739             0.57560            -2.05560
Fe              0.07373            -0.05868             0.64337
Fe              0.28541            -1.35412            -2.43540
O              -3.17215             0.38380            -0.44089
O               0.31066            -1.94864             0.84276
O              -1.26860            -2.35476            -3.32391
O              -1.82131             0.07084             1.33048
O               0.46631            -2.95186            -1.16754
O              -2.97349            -0.91218            -3.01414
O              -1.62371             2.56701            -1.39454
O               0.44030            -0.23565            -4.14377
O               2.01599             0.09754             0.11553
O              -0.00985             2.07049             0.04371
O              -1.23287             1.23990            -3.82899
O               2.14681            -0.77598            -1.95136
O              -0.56083            -0.24347            -1.17049
H              -5.17530            -0.56944             4.83005
H               1.06167            -7.55207             0.53722
C              -0.83914             2.90877            -0.50670
C              -0.27674             0.73728            -4.46777
C               2.64913            -0.26490            -0.90997
C              -2.95266             0.11069             0.77250
C               0.38197            -2.96248             0.08299
C              -2.45868            -1.98202            -3.42369
H              -3.10070            -0.19049             3.49039
H               1.04646            -5.45365            -0.81703
H              -5.41099            -0.24360            -0.11073
H              -0.39065            -3.27545             2.57925
H              -7.36292            -0.82422             3.68549
H               0.30564            -7.51055             2.90025
H               1.14773             3.94977             0.96843
H               4.23126            -0.37799            -3.01538
H              -7.47349            -0.71703             1.20444
H              -0.47664            -5.37430             3.90473
H              -3.14576            -2.68036            -3.93212
H              -0.03735             1.21749            -5.43241
O               0.57293             1.26982             2.13196
C               1.70109             1.22555             2.84959
C               2.23124            -0.00544             3.25069
C               2.36090             2.39688             3.22973
C               3.39427            -0.05728             3.99742
C               3.52673             2.33313             3.97528
C               4.05498             1.10964             4.36128
H               3.79185            -1.01980             4.29486
H               1.72062            -0.91580             2.95513
H               0.32871             2.11851             1.09059
H               1.93791             3.35424             2.95076
H               4.02478             3.25143             4.26114
H               4.96453             1.06522             4.94509
