# Supplementary material for: Mechanism of Benzene Hydroxylation on Tri-Iron Oxo-Centered Cluster-Based Metal–Organic Frameworks
Source: J Phys Chem C Nanomater Interfaces. 2023 Nov 24;127(48):23246–57. doi: 10.1021/acs.jpcc.3c06423 (PMC10711795; doi:10.1021/acs.jpcc.3c06423)
Supplement: Supplementary file 2 — jp3c06423_si_002.zip [file jp3c06423_si_002.zip › xyz-MIL-C6H6-coordinates-Journal-YYYY/addrear2/D-addrear2/D-addrear2-C6H6-mil-S15-M06L-xqc-down.outstructure_001.xyz]

81
Structure 1 -6233.99511067
C              -3.73051            -2.01173             2.83909
C              -4.75109            -2.63945             3.56452
C              -5.87156            -3.14618             2.89768
C              -5.97915            -3.01765             1.51142
C               3.13765            -4.37298            -1.03486
C               3.80610            -5.50718            -0.55654
C               3.47404            -6.03713             0.69505
C               2.48538            -5.43055             1.47250
C               4.05662             2.41140             0.34141
C              -3.22270             4.48053             0.31754
C               3.53197             1.93862            -0.86825
C              -2.11001             3.70590             0.67036
C               4.10547             2.33661            -2.08087
C              -1.15739             4.21636             1.55882
C               5.19782             3.23237             0.33029
C              -3.40697             5.74203             0.90991
C               2.18125            -3.73648            -0.22433
C              -3.87006            -1.83868             1.45086
C               5.77550             3.62208            -0.87770
C              -2.46258             6.24777             1.80242
C               1.85651            -4.25891             1.02716
C              -4.99113            -2.33516             0.78662
C               5.20646             3.19533            -2.08645
C              -1.31973             5.49230             2.10250
H              -4.66389            -2.74399             4.63799
H              -2.84235            -1.63261             3.32710
H              -6.65144            -3.64810             3.45586
H              -6.83990            -3.42412             0.99642
H               4.56707            -5.98134            -1.16233
H               3.36089            -3.95880            -2.00856
H               3.97652            -6.92524             1.05610
H               2.21702            -5.85353             2.43195
Fe              0.61938            -0.64245            -2.64921
Fe             -0.01996            -0.08287             0.70290
Fe             -2.25069             0.32467            -1.87330
O               2.14749             0.42177            -1.96621
O              -1.15539             1.59564             0.75249
O              -1.72249             1.34653            -3.58761
O               1.62107             1.04085             0.13212
O              -2.53919             2.06412            -0.95886
O               0.38937             0.75082            -4.10370
O               1.45281            -2.28801            -1.92799
O              -2.78070            -1.18208            -3.12227
O              -1.66352            -1.15714             1.13026
O               1.06968            -1.75672             0.22747
O              -0.70099            -1.79171            -3.74187
O              -3.20470            -0.61926            -0.41874
O              -0.54546            -0.12672            -1.31314
H               5.62228             3.56856             1.26758
H              -4.28510             6.32449             0.66275
C               1.51558            -2.49916            -0.67503
C              -1.94832            -1.87200            -3.76222
C              -2.82869            -1.15200             0.66806
C               2.34161             1.06728            -0.89407
C              -1.91910             2.35374             0.11311
C              -0.67395             1.40043            -4.26590
H               3.59279             2.11891             1.27406
H              -3.94077             4.08445            -0.38734
H               3.67309             1.97805            -3.00495
H              -0.30070             3.60516             1.80863
H               6.64620             4.26461            -0.88340
H              -2.60158             7.22396             2.24821
H               1.10633            -3.76056             1.62643
H              -5.07641            -2.19773            -0.28253
H               5.63685             3.51297            -3.02730
H              -0.57311             5.88840             2.77853
H              -0.67666             2.10801            -5.11283
H              -2.37646            -2.64649            -4.42170
O               0.58442            -0.05223             2.46789
C               1.88397             0.09183             2.92896
C               2.30966            -1.01812             3.81982
C               2.13904             1.44045             3.50003
C               2.99805            -0.79778             4.97136
C               2.82873             1.61895             4.65777
C               3.28173             0.51181             5.39770
H               3.31174            -1.63327             5.58498
H               2.05678            -2.01731             3.48874
H               2.58066             0.02514             2.05196
H               1.74603             2.27472             2.93143
H               3.00733             2.61782             5.03682
H               3.81926             0.66965             6.32397
