# Supplementary material for: Mechanism of Benzene Hydroxylation on Tri-Iron Oxo-Centered Cluster-Based Metal–Organic Frameworks
Source: J Phys Chem C Nanomater Interfaces. 2023 Nov 24;127(48):23246–57. doi: 10.1021/acs.jpcc.3c06423 (PMC10711795; doi:10.1021/acs.jpcc.3c06423)
Supplement: Supplementary file 2 — jp3c06423_si_002.zip [file jp3c06423_si_002.zip › xyz-MIL-C6H6-coordinates-Journal-YYYY/addrear2/E-addrear2/E-addrear2-C6H6-mil-S15-M06L-xqc.outstructure_001.xyz]

81
Structure 1 -6234.01148935
C              -3.73593             2.78855            -1.87921
C              -4.76203             3.63394            -2.32035
C              -5.62801             4.22338            -1.39318
C              -5.47781             3.96185            -0.02982
C               4.05913             3.68493             0.60795
C               4.79764             4.75453             0.08573
C               4.31595             5.46025            -1.02223
C               3.10609             5.09302            -1.61450
C               3.55013            -2.97041            -1.44470
C              -3.81949            -3.94361            -0.02554
C               3.36191            -2.56046            -0.11853
C              -2.68641            -3.30606            -0.54772
C               4.09097            -3.16760             0.90994
C              -2.02735            -3.85052            -1.65518
C               4.51867            -3.94557            -1.73975
C              -4.32398            -5.09257            -0.65913
C               2.86899             3.28703            -0.02589
C              -3.62368             2.48772            -0.51058
C               5.25222            -4.54467            -0.71612
C              -3.67277            -5.63079            -1.76848
C               2.39303             3.98443            -1.13575
C              -4.49236             3.06761             0.41342
C               5.01337            -4.17344             0.61503
C              -2.50333            -5.02222            -2.24707
H              -4.87391             3.84177            -3.37649
H              -3.03861             2.33822            -2.57338
H              -6.40920             4.89149            -1.73246
H              -6.14030             4.43102             0.68605
H               5.73087             5.04471             0.55031
H               4.39747             3.13979             1.47846
H               4.87597             6.30022            -1.41270
H               2.72613             5.65302            -2.45933
Fe              1.34188             0.21497             2.53341
Fe             -0.04906             0.11528            -0.47386
Fe             -1.80355            -0.23586             2.31564
O               2.45861            -1.03641             1.40090
O              -1.35473            -1.40279            -0.65020
O              -1.12385            -1.55338             3.74232
O               1.51436            -1.20562            -0.63116
O              -2.50811            -1.78692             1.24208
O               1.10916            -1.26670             3.89250
O               2.28321             1.76194             1.67021
O              -1.74490             1.18828             3.75684
O              -1.56701             1.39624            -0.73631
O               1.31335             1.59502            -0.35240
O               0.48647             1.49015             3.90201
O              -2.79477             1.02337             1.10908
O              -0.16113             0.01517             1.45141
H               4.68670            -4.23766            -2.76844
H              -5.21818            -5.56542            -0.27401
C               2.10127             2.12702             0.47348
C              -0.70232             1.71514             4.21929
C              -2.58410             1.56427            -0.01242
C               2.37186            -1.51987             0.24163
C              -2.14866            -2.07222             0.06495
C               0.01285            -1.79816             4.20177
H               2.96821            -2.50983            -2.23165
H              -4.30501            -3.52604             0.84583
H               3.91517            -2.85140             1.92864
H              -1.14016            -3.35813            -2.02808
H               5.98770            -5.30441            -0.94579
H              -4.05582            -6.52311            -2.24597
H               1.46820             3.66906            -1.60024
H              -4.38379             2.82752             1.46190
H               5.56433            -4.65067             1.41509
H              -1.98034            -5.45049            -3.09260
H               0.06633            -2.58483             4.97455
H              -0.85995             2.47730             5.00244
O               0.16539             0.25884            -2.64137
C               1.47368             0.30491            -3.24551
C               1.62270             1.25599            -4.33777
C               0.55633            -0.86150            -3.45957
C               0.82979             1.17198            -5.42137
C              -0.12124            -0.96033            -4.74438
C              -0.05091             0.05339            -5.62629
H               0.92327             1.90287            -6.21453
H               2.40029             2.00461            -4.26353
H               2.26415             0.20707            -2.50984
H               0.72573            -1.75362            -2.86765
H              -0.65539            -1.87219            -4.97664
H              -0.58664            -0.01250            -6.56475
