# Supplementary material for: Mechanism of Benzene Hydroxylation on Tri-Iron Oxo-Centered Cluster-Based Metal–Organic Frameworks
Source: J Phys Chem C Nanomater Interfaces. 2023 Nov 24;127(48):23246–57. doi: 10.1021/acs.jpcc.3c06423 (PMC10711795; doi:10.1021/acs.jpcc.3c06423)
Supplement: Supplementary file 2 — jp3c06423_si_002.zip [file jp3c06423_si_002.zip › xyz-MIL-C6H6-coordinates-Journal-YYYY/addrear2/TS3-D-E-addrear2/TS3-addrear2-C6H6-mil-S15-M06L-xqc.outstructure_001.xyz]

81
Structure 1 -6233.98567056
C              -3.67965            -2.71242             2.12164
C              -4.68693            -3.53626             2.64016
C              -5.61051            -4.13670             1.77791
C              -5.53638            -3.90751             0.40253
C               3.95038            -3.75090            -0.78639
C               4.70718            -4.81665            -0.28279
C               4.28308            -5.49193             0.86689
C               3.11293            -5.09809             1.51883
C               3.62546             2.95407             1.13813
C              -3.80366             3.97695             0.12115
C               3.35731             2.51658            -0.16529
C              -2.64874             3.33874             0.59216
C               4.03195             3.09234            -1.24753
C              -1.92180             3.90056             1.64723
C               4.61887             3.92480             1.35470
C              -4.25961             5.14538             0.75594
C               2.80260            -3.32569            -0.09479
C              -3.64332            -2.44365             0.74225
C               5.29819             4.49258             0.27722
C              -3.54047             5.70109             1.81350
C               2.38442            -3.99267             1.05627
C              -4.56933            -3.03444            -0.11689
C               4.97959             4.09425            -1.02917
C              -2.35147             5.09047             2.23825
H              -4.73937            -3.71911             3.70544
H              -2.93751            -2.25538             2.76301
H              -6.37719            -4.78865             2.17656
H              -6.24310            -4.38574            -0.26328
H               5.60960            -5.12695            -0.79299
H               4.24395            -3.22949            -1.68731
H               4.85694            -6.32869             1.24407
H               2.77757            -5.63335             2.39782
Fe              1.13372            -0.28281            -2.56808
Fe             -0.04217            -0.11732             0.61751
Fe             -1.92193             0.18078            -2.19440
O               2.36518             0.96241            -1.58926
O              -1.34671             1.42277             0.68544
O              -1.36011             1.45474            -3.71787
O               1.53318             1.20711             0.48795
O              -2.57551             1.77360            -1.16624
O               0.86587             1.17500            -3.95355
O               2.12158            -1.83360            -1.78554
O              -1.97050            -1.27983            -3.60784
O              -1.55994            -1.40409             0.81609
O               1.28923            -1.61881             0.29583
O               0.24564            -1.57327            -3.90429
O              -2.89555            -1.03099            -0.95529
O              -0.25446            -0.04831            -1.37928
H               4.84833             4.23803             2.36509
H              -5.17023             5.61874             0.41220
C               2.01232            -2.17020            -0.56747
C              -0.96114            -1.80971            -4.13336
C              -2.62028            -1.55664             0.16264
C               2.33848             1.48119            -0.43848
C              -2.15646             2.08335            -0.01260
C              -0.24484             1.69502            -4.22816
H               3.08229             2.52005             1.96677
H              -4.34314             3.54522            -0.71083
H               3.79593             2.75519            -2.24717
H              -1.02175             3.40398             1.98263
H               6.05335             5.24882             0.44684
H              -3.88722             6.60774             2.29175
H               1.49508            -3.65109             1.56881
H              -4.51901            -2.82032            -1.17534
H               5.48828             4.54721            -1.87027
H              -1.77680             5.53107             3.04283
H              -0.22715             2.46439            -5.01972
H              -1.16768            -2.58519            -4.89150
O               0.20128            -0.15707             2.55650
C               2.00697            -0.09060             3.31156
C               2.27456            -0.95152             4.37032
C               0.85820             0.83249             3.35030
C               1.56213            -0.83399             5.54060
C               0.23394             0.99155             4.68661
C               0.55451             0.16059             5.69916
H               1.77865            -1.49654             6.36924
H               3.04444            -1.70420             4.26609
H               2.56033            -0.12832             2.38344
H               0.98067             1.77431             2.80946
H              -0.50312             1.77403             4.81693
H               0.06346             0.25569             6.65928
