# Supplementary material for: Mechanism of Benzene Hydroxylation on Tri-Iron Oxo-Centered Cluster-Based Metal–Organic Frameworks
Source: J Phys Chem C Nanomater Interfaces. 2023 Nov 24;127(48):23246–57. doi: 10.1021/acs.jpcc.3c06423 (PMC10711795; doi:10.1021/acs.jpcc.3c06423)
Supplement: Supplementary file 2 — jp3c06423_si_002.zip [file jp3c06423_si_002.zip › xyz-MIL-C6H6-coordinates-Journal-YYYY/A-H/A-H-mil-S16-M06L-xqc.outstructure_001.xyz]

70
Structure 1 -6002.35395001
C               4.06682            -2.37409            -2.09764
C               5.19788            -3.10449            -2.48364
C               6.04998            -3.63787            -1.51075
C               5.78049            -3.43401            -0.15587
C              -3.75982            -4.07990            -0.20333
C              -4.35339            -5.19784            -0.80336
C              -3.72982            -5.82029            -1.89021
C              -2.52265            -5.32209            -2.38441
C              -3.75360             2.65409            -2.05260
C               3.37070             4.27525            -0.08088
C              -3.61945             2.22281            -0.72658
C               2.34353             3.54981            -0.69880
C              -4.47376             2.72626             0.26072
C               1.71394             4.06375            -1.83762
C              -4.78883             3.54196            -2.39339
C               3.80495             5.48589            -0.64832
C              -2.57201            -3.55164            -0.73960
C               3.83047            -2.12761            -0.73382
C              -5.64633             4.03705            -1.41138
C               3.18376             5.99415            -1.78859
C              -1.95519            -4.16649            -1.82868
C               4.68486            -2.65111             0.23629
C              -5.46618             3.64909            -0.07573
C               2.11476             5.29289            -2.36511
H               5.40313            -3.26631            -3.53360
H               3.38270            -1.96806            -2.83079
H               6.91366            -4.21813            -1.80871
H               6.43296            -3.86032             0.59493
H              -5.28556            -5.58715            -0.41579
H              -4.21207            -3.59617             0.65158
H              -4.17922            -6.69507            -2.34225
H              -2.03550            -5.81278            -3.21683
Fe             -1.52080            -0.42717             1.87819
Fe              0.02272            -0.07912            -1.21508
Fe              1.53373             0.33052             1.89424
O              -2.71161             0.69087             0.77663
O               1.26957             1.51064            -0.94157
O               0.62074             1.46083             3.36242
O              -1.58765             1.13896            -1.11747
O               2.19699             1.98249             1.05206
O              -1.58848             1.01668             3.29626
O              -2.26164            -2.04035             1.03731
O               1.58205            -1.12971             3.30217
O               1.66978            -1.29806            -1.06295
O              -1.17489            -1.71056            -0.90547
O              -0.62651            -1.58089             3.33645
O               2.76990            -0.75990             0.82390
O               0.01398            -0.05491             0.92556
H              -4.91105             3.84675            -3.42457
H               4.62179             6.02743            -0.18912
C              -1.95513            -2.34287            -0.16588
C               0.55817            -1.73504             3.70567
C               2.66304            -1.33564            -0.30471
C              -2.55623             1.28103            -0.33768
C               1.90101             2.25187            -0.16149
C              -0.56702             1.61400             3.71978
H              -3.07130             2.27437            -2.80149
H               3.83593             3.88033             0.81186
H              -4.34368             2.39847             1.28307
H               0.91700             3.49271            -2.29590
H              -6.43463             4.73013            -1.67452
H               3.51311             6.93191            -2.21652
H              -1.04131            -3.74436            -2.22352
H               4.48218            -2.45614             1.28038
H              -6.11438             4.04684             0.69423
H               1.61500             5.69076            -3.23852
H               0.54925            -0.82873            -3.46933
O               0.05053            -0.11845            -3.05604
H              -0.74747             2.36910             4.50370
H               0.73067            -2.49994             4.48198
