# Supplementary material for: Mechanism of Benzene Hydroxylation on Tri-Iron Oxo-Centered Cluster-Based Metal–Organic Frameworks
Source: J Phys Chem C Nanomater Interfaces. 2023 Nov 24;127(48):23246–57. doi: 10.1021/acs.jpcc.3c06423 (PMC10711795; doi:10.1021/acs.jpcc.3c06423)
Supplement: Supplementary file 2 — jp3c06423_si_002.zip [file jp3c06423_si_002.zip › xyz-MIL-C6H6-coordinates-Journal-YYYY/A-N2O/A-N2O-mil-S15-M06L-xqc.outstructure_001.xyz]

71
Structure 1 -6111.25478659
C               4.14439            -2.27505            -1.86585
C               5.30583            -2.98340            -2.19944
C               6.17210            -3.41852            -1.19081
C               5.88629            -3.13834             0.14697
C              -3.62073            -4.16377             0.10605
C              -4.16606            -5.34086            -0.42238
C              -3.51170            -6.00707            -1.46423
C              -2.32199            -5.49440            -1.98523
C              -3.86773             2.43144            -2.17619
C               3.17467             4.45803            -0.28730
C              -3.72527             2.09265            -0.82447
C               2.18089             3.65411            -0.86073
C              -4.60477             2.62442             0.12488
C               1.53861             4.06770            -2.03283
C              -4.93499             3.25363            -2.57772
C               3.56455             5.64568            -0.93050
C              -2.45153            -3.62481            -0.45897
C               3.89043            -1.95052            -0.52177
C              -5.81745             3.77680            -1.63309
C               2.93102             6.05407            -2.10364
C              -1.80382            -4.28360            -1.50355
C               4.75832            -2.37568             0.48344
C              -5.63058             3.48349            -0.27442
C               1.89408             5.27515            -2.63743
H               5.52373            -3.20552            -3.23580
H               3.45398            -1.94332            -2.62877
H               7.06016            -3.98146            -1.44757
H               6.55092            -3.48818             0.92615
H              -5.08293            -5.74266            -0.01169
H              -4.09446            -3.64392             0.92746
H              -3.92200            -6.92786            -1.85837
H              -1.80817            -6.02089            -2.77901
Fe             -1.56202            -0.29551             2.07602
Fe              0.00106            -0.05171            -0.71014
Fe              1.58244             0.60465             2.10360
O              -2.73807             0.78065             0.83333
O               1.08353             1.60401            -0.93053
O               0.60393             1.82908             3.41951
O              -1.69391             0.94985            -1.14977
O               2.11880             2.18208             0.97810
O              -1.58393             1.27278             3.36166
O              -2.22844            -1.96375             1.19383
O               1.55136            -0.79314             3.56843
O               1.72222            -1.12712            -0.93735
O              -1.04115            -1.78898            -0.70861
O              -0.62626            -1.39528             3.54079
O               2.76501            -0.54966             0.96751
O               0.02961             0.08597             1.18671
H              -5.06239             3.48803            -3.62665
H               4.35477             6.24936            -0.50319
C              -1.86947            -2.36446             0.04788
C               0.55461            -1.45839             3.94810
C               2.70287            -1.15012            -0.14177
C              -2.63920             1.20564            -0.35009
C               1.77029             2.38802            -0.22018
C              -0.59754             1.94257             3.75399
H              -3.16745             2.03220            -2.89744
H               3.64586             4.13989             0.63248
H              -4.46589             2.36869             1.16580
H               0.75835             3.44475            -2.44863
H              -6.63030             4.41989            -1.94409
H               3.22442             6.97551            -2.58930
H              -0.89258            -3.86860            -1.90791
H               4.54121            -2.12005             1.51112
H              -6.29955             3.90378             0.46527
H               1.38333             5.59804            -3.53528
H               0.75299            -2.19699             4.74451
H              -0.82132             2.73810             4.48594
O               0.00179            -0.42868            -3.11768
N               0.35481            -1.50145            -3.46704
N               0.68607            -2.51585            -3.81739
