# Supplementary material for: Mechanism of Benzene Hydroxylation on Tri-Iron Oxo-Centered Cluster-Based Metal–Organic Frameworks
Source: J Phys Chem C Nanomater Interfaces. 2023 Nov 24;127(48):23246–57. doi: 10.1021/acs.jpcc.3c06423 (PMC10711795; doi:10.1021/acs.jpcc.3c06423)
Supplement: Supplementary file 2 — jp3c06423_si_002.zip [file jp3c06423_si_002.zip › xyz-MIL-C6H6-coordinates-Journal-YYYY/A-O/A-O-mil-S15-M06L-xqc.outstructure_001.xyz]

69
Structure 1 -6001.69476614
C               4.06237            -2.37920            -2.11938
C               5.19215            -3.11058            -2.50749
C               6.04422            -3.64684            -1.53617
C               5.77610            -3.44491            -0.18075
C              -3.76515            -4.07673            -0.22163
C              -4.36082            -5.19282            -0.82305
C              -3.73904            -5.81434            -1.91144
C              -2.53155            -5.31708            -2.40579
C              -3.75053             2.66030            -2.05963
C               3.37765             4.26777            -0.09087
C              -3.61609             2.22671            -0.73440
C               2.34905             3.54501            -0.70923
C              -4.46878             2.72964             0.25441
C               1.71918             4.06158            -1.84668
C              -4.78478             3.55026            -2.39810
C               3.81324             5.47872            -0.65666
C              -2.57722            -3.54949            -0.75801
C               3.82781            -2.13471            -0.75497
C              -5.64076             4.04496            -1.41456
C               3.19188             5.98979            -1.79557
C              -1.96187            -4.16317            -1.84857
C               4.68196            -2.66097             0.21364
C              -5.46011             3.65451            -0.07971
C               2.12139             5.29107            -2.37241
H               5.39488            -3.27153            -3.55800
H               3.37366            -1.97526            -2.84949
H               6.90668            -4.22841            -1.83531
H               6.42812            -3.87342             0.56917
H              -5.29374            -5.58068            -0.43581
H              -4.21749            -3.59400             0.63387
H              -4.19063            -6.68726            -2.36492
H              -2.04564            -5.80594            -3.23992
Fe             -1.52119            -0.43389             1.84576
Fe              0.03492            -0.08981            -1.13854
Fe              1.53766             0.32648             1.86384
O              -2.71622             0.65693             0.73896
O               1.31624             1.49315            -0.97753
O               0.59347             1.43110             3.33189
O              -1.55930             1.18535            -1.11955
O               2.17733             1.98819             1.04676
O              -1.61758             1.00852             3.25843
O              -2.23975            -2.05819             1.02990
O               1.61202            -1.13094             3.26724
O               1.65979            -1.32402            -1.07860
O              -1.22715            -1.68340            -0.95122
O              -0.59830            -1.56186             3.30502
O               2.77647            -0.73904             0.78946
O               0.01634            -0.05976             0.87364
H              -4.90762             3.85676            -3.42868
H               4.63177             6.01779            -0.19761
C              -1.96506            -2.33797            -0.18874
C               0.58401            -1.72616             3.67615
C               2.65876            -1.34008            -0.32779
C              -2.54338             1.28621            -0.35376
C               1.91016             2.24419            -0.17869
C              -0.59244             1.59505             3.68912
H              -3.06830             2.28240            -2.80921
H               3.84402             3.87073             0.80035
H              -4.33845             2.40052             1.27659
H               0.92133             3.49181            -2.30488
H              -6.42807             4.73984            -1.67574
H               3.52263             6.92750            -2.22250
H              -1.05033            -3.73880            -2.24681
H               4.48144            -2.46863             1.25886
H              -6.10679             4.05177             0.69171
H               1.62147             5.69109            -3.24473
O               0.04267            -0.10876            -2.75855
H               0.75044            -2.48771             4.45644
H              -0.76790             2.34687             4.47675
