# Supplementary material for: Mechanism of Benzene Hydroxylation on Tri-Iron Oxo-Centered Cluster-Based Metal–Organic Frameworks
Source: J Phys Chem C Nanomater Interfaces. 2023 Nov 24;127(48):23246–57. doi: 10.1021/acs.jpcc.3c06423 (PMC10711795; doi:10.1021/acs.jpcc.3c06423)
Supplement: Supplementary file 2 — jp3c06423_si_002.zip [file jp3c06423_si_002.zip › xyz-MIL-C6H6-coordinates-Journal-YYYY/B/B-mil-S15-M06L-xqc.outstructure_001.xyz]

71
Structure 1 -6111.25561
C               4.52691            -1.51733            -1.58430
C               5.80680            -2.01574            -1.85894
C               6.70266            -2.25450            -0.81131
C               6.32671            -1.98650             0.50652
C              -2.83686            -4.70656             0.24786
C              -3.14488            -5.97928            -0.24958
C              -2.34740            -6.55077            -1.24704
C              -1.25178            -5.84981            -1.75495
C              -4.18281             1.65790            -2.29146
C               2.31637             4.97954            -0.29194
C              -4.02737             1.39488            -0.92439
C               1.50210             3.99156            -0.86076
C              -5.01910             1.79070            -0.02025
C               0.83583             4.24407            -2.06479
C              -5.36585             2.26101            -2.75294
C               2.50887             6.19616            -0.96943
C              -1.76462            -3.98492            -0.30556
C               4.17409            -1.19978            -0.26103
C              -6.35877             2.64764            -1.85328
C               1.85216             6.44512            -2.17407
C              -0.97494            -4.55038            -1.30620
C               5.06989            -1.42860             0.78288
C              -6.16805             2.43757            -0.47981
C               0.98969             5.47522            -2.70544
H               6.09476            -2.22713            -2.88023
H               3.80992            -1.33935            -2.37390
H               7.68507            -2.65725            -1.02145
H               7.01589            -2.18576             1.31671
H              -3.99080            -6.52381             0.14872
H              -3.42761            -4.25496             1.03316
H              -2.57560            -7.54145            -1.61869
H              -0.62777            -6.29629            -2.51822
Fe             -1.54390            -0.47771             1.98448
Fe              0.05347            -0.08793            -0.97200
Fe              1.27157             0.93753             2.01203
O              -2.88658             0.21565             0.73477
O               0.95421             1.74620            -0.94023
O               0.03984             1.92758             3.33945
O              -1.77619             0.80134            -1.13495
O               1.57123             2.61525             1.04683
O              -2.02466             1.03344             3.23862
O              -1.84934            -2.28758             1.32025
O               1.59750            -0.33885             3.55120
O               1.90162            -0.92485            -0.73493
O              -0.84079            -1.89586            -0.66007
O              -0.47117            -1.22878             3.57795
O               2.76753             0.08279             1.08540
O              -0.07482             0.12990             1.02257
H              -5.49804             2.43172            -3.81337
H               3.16643             6.94411            -0.54575
C              -1.45838            -2.61894             0.14693
C               0.70118            -1.10037             3.99256
C               2.84054            -0.64268             0.04129
C              -2.79757             0.75682            -0.41358
C               1.32553             2.68453            -0.20769
C              -1.17085             1.86293             3.64208
H              -3.39693             1.36913            -2.97635
H               2.80993             4.78324             0.65003
H              -4.87415             1.59920             1.03446
H               0.20469             3.47118            -2.48367
H              -7.26286             3.12341            -2.20992
H               1.99427             7.38689            -2.68771
H              -0.15621            -3.97933            -1.71947
H               4.77823            -1.18501             1.79550
H              -6.92471             2.75530             0.22562
H               0.46137             5.66892            -3.62967
H               0.98903            -1.73286             4.84909
H              -1.54125             2.62573             4.34724
O               0.15008            -0.25737            -2.58098
N               1.37171            -3.16900            -3.83144
N               1.88947            -2.47278            -4.49928
