# Supplementary material for: Mechanism of Benzene Hydroxylation on Tri-Iron Oxo-Centered Cluster-Based Metal–Organic Frameworks
Source: J Phys Chem C Nanomater Interfaces. 2023 Nov 24;127(48):23246–57. doi: 10.1021/acs.jpcc.3c06423 (PMC10711795; doi:10.1021/acs.jpcc.3c06423)
Supplement: Supplementary file 2 — jp3c06423_si_002.zip [file jp3c06423_si_002.zip › xyz-MIL-C6H6-coordinates-Journal-YYYY/C/C-C6H6-mil-S15-M06L-xqc.outstructure_001.xyz]

81
Structure 1 -6234.00028181
C               2.68059            -3.80174            -1.33556
C               3.48737            -4.91808            -1.59024
C               3.78225            -5.81620            -0.55898
C               3.28254            -5.59563             0.72612
C              -5.38260            -2.14786            -1.38686
C              -6.19767            -2.87412            -2.26456
C              -5.61901            -3.63828            -3.28373
C              -4.23115            -3.66912            -3.43394
C              -2.24230             4.04703            -2.11209
C               4.19009             2.39187             1.51522
C              -2.62982             3.52469            -0.87140
C               3.15245             2.20490             0.59265
C              -3.43426             4.28405            -0.01478
C               3.08804             3.00084            -0.55613
C              -2.71808             5.30716            -2.51459
C               5.19646             3.33610             1.24711
C              -3.98958            -2.14100            -1.57706
C               2.22510            -3.55733            -0.02821
C              -3.52732             6.06087            -1.66503
C               5.13774             4.12357             0.09783
C              -3.41288            -2.89524            -2.59843
C               2.52644            -4.44706             1.00239
C              -3.85962             5.55731            -0.39895
C               4.06210             3.97373            -0.78956
H               3.86925            -5.08961            -2.58777
H               2.41852            -3.10810            -2.12300
H               4.39036            -6.68880            -0.75963
H               3.49940            -6.29946             1.51900
H              -7.27269            -2.85410            -2.14369
H              -5.80774            -1.56791            -0.57914
H              -6.24814            -4.21349            -3.95071
H              -3.78437            -4.27023            -4.21491
Fe             -2.48722             0.08992             1.64494
Fe             -0.22469            -0.08255            -0.86518
Fe              0.51531            -0.50237             2.40886
O              -2.82823             1.65002             0.50525
O               1.44575             0.85038            -0.17824
O              -0.25482             0.81889             3.79657
O              -1.15228             1.72225            -0.99689
O               1.95846             0.75533             2.01321
O              -2.36351             1.35576             3.21599
O              -3.55418            -1.02633             0.44818
O              -0.34387            -1.92789             3.56082
O               0.74363            -1.86895            -0.67170
O              -2.00084            -1.03107            -1.18888
O              -2.47812            -1.40301             3.06729
O               1.45607            -1.93957             1.46497
O              -0.73806            -0.17145             1.07828
H              -2.44466             5.69355            -3.48776
H               6.01572             3.45461             1.94442
C              -3.11098            -1.33843            -0.71145
C              -1.58977            -2.06337             3.64837
C               1.40890            -2.36316             0.26618
C              -2.16007             2.19776            -0.42900
C               2.10802             1.19692             0.81938
C              -1.33173             1.43843             3.92915
H              -1.60054             3.45902            -2.75427
H               4.21973             1.78683             2.41108
H              -3.70850             3.87425             0.94793
H               2.27734             2.84330            -1.25566
H              -3.88220             7.03580            -1.97245
H               5.90864             4.85672            -0.10060
H              -2.33952            -2.87362            -2.72774
H               2.16187            -4.24586             2.00050
H              -4.46924             6.14632             0.27377
H               4.00247             4.58929            -1.67760
C               4.48048            -0.39354            -1.20503
C               3.51012            -0.22797            -2.18260
C               3.72587             0.65648            -3.22940
C               4.91379             1.36959            -3.30226
C               5.88344             1.20570            -2.32262
C               5.66581             0.32567            -1.27241
H               4.30778            -1.07742            -0.38066
H               2.56912            -0.76008            -2.12178
H               2.95718             0.79107            -3.98004
H               5.08281             2.06013            -4.11958
H               6.80718             1.76877            -2.37389
H               6.41876             0.20375            -0.50349
O               0.19313            -0.01103            -2.43174
H              -1.93775            -2.86634             4.31967
H              -1.38875             2.14772             4.77175
