# Supplementary material for: Mechanism of Benzene Hydroxylation on Tri-Iron Oxo-Centered Cluster-Based Metal–Organic Frameworks
Source: J Phys Chem C Nanomater Interfaces. 2023 Nov 24;127(48):23246–57. doi: 10.1021/acs.jpcc.3c06423 (PMC10711795; doi:10.1021/acs.jpcc.3c06423)
Supplement: Supplementary file 2 — jp3c06423_si_002.zip [file jp3c06423_si_002.zip › xyz-MIL-C6H6-coordinates-Journal-YYYY/habs/D-habs/D-habs-C6H6-mil-S15-M06L-xqc.outstructure_001.xyz]

81
Structure 1 -6233.97477919
C              -2.94759             3.68462             0.80439
C              -3.90681             4.70143             0.89368
C              -4.17047             5.51186            -0.21571
C              -3.47125             5.31570            -1.40838
C              -2.85220            -4.22632            -1.46744
C              -4.02274            -4.97544            -1.29193
C              -5.06200            -4.47185            -0.50212
C              -4.92955            -3.22890             0.12016
C               2.74373            -3.43582             2.63460
C               4.01701             3.89775             1.26771
C               2.79172            -3.31271             1.24005
C               3.26049             2.76756             1.60395
C               3.71541            -4.06328             0.50444
C               3.41892             2.16957             2.85881
C               3.58163            -4.36214             3.27966
C               4.88454             4.46146             2.21948
C              -2.70429            -3.00046            -0.79506
C              -2.21011             3.52737            -0.38211
C               4.49629            -5.11721             2.54614
C               5.03630             3.87119             3.47366
C              -3.73622            -2.50228            -0.00032
C              -2.46570             4.34094            -1.48542
C               4.58172            -4.94257             1.15721
C               4.32202             2.70380             3.78012
H              -4.45211             4.84744             1.81698
H              -2.74209             3.03094             1.64307
H              -4.92436             6.28588            -0.15218
H              -3.68749             5.93442            -2.26953
H              -4.12668            -5.93566            -1.77983
H              -2.04517            -4.58707            -2.09045
H              -5.97351            -5.04330            -0.38166
H              -5.73616            -2.83071             0.72147
Fe              0.97206            -1.47304            -2.15648
Fe              0.00846            -0.01049             0.84373
Fe              1.29115             1.64652            -1.94241
O               1.78674            -2.54859            -0.71779
O               1.42053             1.44629             1.11897
O               2.95803             0.92522            -2.92363
O               1.36810            -1.45993             1.20409
O               2.45191             2.48193            -0.58981
O               2.81794            -1.32366            -2.97962
O              -0.71909            -2.43576            -1.92368
O               0.40952             1.57080            -3.76956
O              -1.27733             1.47933             0.24787
O              -1.23397            -1.39909             0.00748
O               0.30248            -0.67466            -3.93824
O              -0.25181             2.70530            -1.33583
O               0.78486             0.06097            -1.14994
H               3.51876            -4.47956             4.35365
H               5.44226             5.35483             1.97000
C              -1.46205            -2.21867            -0.90551
C               0.12686             0.49310            -4.34940
C              -1.17151             2.48578            -0.48676
C               1.91260            -2.36597             0.53229
C               2.30564             2.18533             0.64537
C               3.38225            -0.22053            -3.18784
H               2.04105            -2.83185             3.19301
H               3.90414             4.33847             0.28671
H               3.75269            -3.94131            -0.56944
H               2.83165             1.29202             3.09660
H               5.14874            -5.82055             3.04677
H               5.71348             4.30107             4.20005
H              -3.60750            -1.55712             0.50724
H              -1.89181             4.19991            -2.39100
H               5.30443            -5.50961             0.58508
H               4.44953             2.22886             4.74402
C              -6.10404            -0.79326             2.83700
C              -4.96641            -1.20085             3.52161
C              -3.73496            -0.60828             3.24845
C              -3.72662             0.37909             2.29954
C              -4.81077             0.80882             1.58251
C              -6.03195             0.19964             1.86900
H              -7.05633            -1.26024             3.05474
H              -5.03241            -1.98605             4.26519
H              -2.82626            -0.92437             3.74527
H              -1.32134             0.70142             2.71258
H              -4.73143             1.57816             0.82448
H              -6.92355             0.50250             1.33297
O              -0.65188             0.02236             2.56525
H               4.37733            -0.27540            -3.66121
H              -0.33646             0.59403            -5.34575
