# Supplementary material for: Mechanism of Benzene Hydroxylation on Tri-Iron Oxo-Centered Cluster-Based Metal–Organic Frameworks
Source: J Phys Chem C Nanomater Interfaces. 2023 Nov 24;127(48):23246–57. doi: 10.1021/acs.jpcc.3c06423 (PMC10711795; doi:10.1021/acs.jpcc.3c06423)
Supplement: Supplementary file 2 — jp3c06423_si_002.zip [file jp3c06423_si_002.zip › xyz-MIL-C6H6-coordinates-Journal-YYYY/habs/TS2-C-D-habs/TS2-habs-C6H6-mil-S15-M06L-xqc.outstructure_002.xyz]

81
Structure 2 -6233.96410011
C               3.35491            -3.38694             0.51638
C               4.40609            -4.31239             0.53932
C               4.68034            -5.08564            -0.59379
C               3.90103            -4.94400            -1.74378
C               2.41453             4.50143            -1.63829
C               3.52003             5.35302            -1.51659
C               4.64303             4.93986            -0.79157
C               4.65892             3.68466            -0.18009
C              -2.84988             3.16642             2.75145
C              -3.52494            -4.24080             1.35566
C              -2.96384             3.05152             1.36004
C              -2.85682            -3.04906             1.66562
C              -3.99137             3.72071             0.68622
C              -2.99905            -2.47898             2.93532
C              -3.73143             4.00651             3.45385
C              -4.28341            -4.88979             2.34549
C               2.41627             3.26140            -0.97570
C               2.54144            -3.28759            -0.62589
C              -4.75027             4.68100             2.78169
C              -4.41834            -4.32679             3.61404
C               3.53176             2.85292            -0.24529
C               2.80829            -4.06476            -1.75254
C              -4.89646             4.51131             1.39722
C              -3.79727            -3.10161             3.89708
H               5.00985            -4.41899             1.43102
H               3.12785            -2.77585             1.37995
H               5.50341            -5.78849            -0.58213
H               4.12414            -5.53341            -2.62359
H               3.50916             6.32316            -1.99568
H               1.54453             4.79126            -2.21152
H               5.50384             5.59133            -0.71216
H               5.53116             3.36026             0.37291
Fe             -1.17661             1.41961            -2.15344
Fe              0.06525             0.01107             0.76610
Fe             -1.18961            -1.72082            -1.96965
O              -1.98164             2.41043            -0.65402
O              -1.16222            -1.56667             1.11515
O              -2.97654            -1.15336            -2.83973
O              -1.43258             1.29726             1.22308
O              -2.19702            -2.65784            -0.55835
O              -3.04654             1.09994            -2.86316
O               0.43709             2.52553            -2.01092
O              -0.42731            -1.54132            -3.84094
O               1.47314            -1.32666             0.05470
O               1.13211             1.53529            -0.11226
O              -0.54434             0.70526            -3.98448
O               0.45899            -2.65359            -1.45432
O              -0.79015            -0.10236            -1.18510
H              -3.61996             4.12011             4.52433
H              -4.77017            -5.82843             2.11444
C               1.24327             2.37226            -1.03055
C              -0.28329            -0.43662            -4.42138
C               1.40927            -2.34439            -0.66612
C              -2.05189             2.18393             0.59427
C              -2.00798            -2.37122             0.67115
C              -3.51893            -0.04855            -3.05680
H              -2.06618             2.62288             3.26212
H              -3.42620            -4.66147             0.36433
H              -4.07794             3.60405            -0.38553
H              -2.48196            -1.55364             3.15314
H              -5.43549             5.31689             3.32677
H              -5.01180            -4.82341             4.37046
H               3.51394             1.89850             0.25967
H               2.17448            -3.96962            -2.62348
H              -5.69884             5.01421             0.87329
H              -3.91375            -2.64886             4.87299
C               5.92388             0.56586             3.20599
C               5.05480             0.97272             4.20809
C               3.67819             0.84940             4.03482
C               3.23339             0.31779             2.84886
C               4.05970            -0.09288             1.82998
C               5.43342             0.03447             2.02176
H               6.99234             0.66364             3.35003
H               5.44209             1.38804             5.13054
H               2.98879             1.16307             4.80762
H               1.94642             0.20604             2.63632
H               3.64906            -0.49524             0.91150
H               6.11371            -0.28259             1.24004
O               0.82486             0.10733             2.37174
H              -4.54226            -0.07964            -3.46810
H               0.12771            -0.48489            -5.44429
