# Supplementary material for: Mechanism of Benzene Hydroxylation on Tri-Iron Oxo-Centered Cluster-Based Metal–Organic Frameworks
Source: J Phys Chem C Nanomater Interfaces. 2023 Nov 24;127(48):23246–57. doi: 10.1021/acs.jpcc.3c06423 (PMC10711795; doi:10.1021/acs.jpcc.3c06423)
Supplement: Supplementary file 2 — jp3c06423_si_002.zip [file jp3c06423_si_002.zip › xyz-MIL-C6H6-coordinates-Journal-YYYY/phenolate/B-phenolate/B-phenolate-S16-M06L-xqc.outenergies.dat]

0	-6309.9209693
