# Supplementary material for: Mechanism of Benzene Hydroxylation on Tri-Iron Oxo-Centered Cluster-Based Metal–Organic Frameworks
Source: J Phys Chem C Nanomater Interfaces. 2023 Nov 24;127(48):23246–57. doi: 10.1021/acs.jpcc.3c06423 (PMC10711795; doi:10.1021/acs.jpcc.3c06423)
Supplement: Supplementary file 2 — jp3c06423_si_002.zip [file jp3c06423_si_002.zip › xyz-MIL-C6H6-coordinates-Journal-YYYY/phenolate/B-phenolate/B-phenolate-S16-M06L-xqc.outstructure_001.xyz]

83
Structure 1 -6309.9209693
C               2.86680            -3.76802            -2.31014
C               3.53697            -4.88511            -2.82599
C               4.39509            -5.62480            -2.00514
C               4.59252            -5.24551            -0.67586
C              -4.23805            -2.37094             1.60328
C              -5.31137            -3.23370             1.34641
C              -5.25577            -4.11281             0.25941
C              -4.13695            -4.12364            -0.57595
C              -2.49324             3.75529            -1.25863
C               5.01364             2.79786            -1.28745
C              -2.15164             3.39581             0.05143
C               3.67564             2.45677            -1.52389
C              -2.48246             4.24167             1.11593
C               2.96608             3.08601            -2.55254
C              -3.22408             4.93403            -1.48785
C               5.65327             3.72537            -2.12817
C              -3.13837            -2.35000             0.72714
C               3.11223            -3.36072            -0.98737
C              -3.56191             5.77305            -0.42639
C               4.94924             4.34647            -3.15918
C              -3.08673            -3.21960            -0.36151
C               3.97393            -4.09230            -0.17116
C              -3.16167             5.43770             0.87526
C               3.59278             4.04575            -3.35011
H               3.37624            -5.18236            -3.85374
H               2.17649            -3.19587            -2.91592
H               4.89761            -6.49932            -2.39778
H               5.24386            -5.82896            -0.03834
H              -6.17632            -3.22555             1.99627
H              -4.25425            -1.69395             2.44638
H              -6.07943            -4.78894             0.06918
H              -4.09191            -4.80496            -1.41542
Fe             -0.43482             0.35354             2.49871
Fe              0.24134            -0.13409            -0.83821
Fe              2.58728            -0.07053             1.68560
O              -1.45044             1.73397             1.52803
O               1.96332             0.91570            -1.19770
O               2.54635             1.41694             3.11136
O              -0.70939             1.67121            -0.59214
O               3.48272             1.17551             0.43960
O               0.38854             1.82865             3.61756
O              -1.85122            -0.94888             2.10916
O               2.51694            -1.34688             3.25637
O               1.34896            -1.82957            -0.91842
O              -1.32737            -1.12719            -0.06873
O               0.39158            -0.93135             3.88069
O               3.04753            -1.59717             0.53642
O               0.82054             0.06642             1.16911
H              -3.51878             5.18960            -2.49717
H               6.69667             3.96154            -1.96496
C              -2.02946            -1.40843             0.93334
C               1.50320            -1.49410             3.98394
C               2.44566            -2.17355            -0.42470
C              -1.38052             2.17356             0.33840
C               2.98705             1.44182            -0.70346
C               1.62620             2.03017             3.69517
H              -2.21394             3.10587            -2.07783
H               5.54660             2.32078            -0.47644
H              -2.19240             3.95959             2.11879
H               1.92756             2.82477            -2.70769
H              -4.11362             6.68607            -0.60756
H               5.44113             5.06836            -3.79768
H              -2.24152            -3.18178            -1.03482
H               4.14320            -3.76844             0.84648
H              -3.40104             6.09585             1.70027
H               3.03483             4.54090            -4.13400
C              -5.94403             0.21494            -1.27179
C              -4.70092             0.82829            -1.19557
C              -3.60299             0.28626            -1.84399
C              -3.73585            -0.89512            -2.57761
C              -4.99021            -1.50256            -2.66789
C              -6.07737            -0.95036            -2.01662
H              -6.79788             0.64121            -0.76248
H              -4.58301             1.74303            -0.62601
H              -2.62804             0.75445            -1.78343
H              -0.05322             0.43257            -3.21692
H              -5.08240            -2.41667            -3.24036
H              -7.04179            -1.43873            -2.08732
O              -0.34687            -0.25957            -2.61785
H               1.93519             2.85382             4.36086
H               1.61147            -2.21174             4.81469
H              -1.86147            -1.00964            -3.00395
O              -2.70355            -1.48790            -3.19798
