# Supplementary material for: Mechanism of Benzene Hydroxylation on Tri-Iron Oxo-Centered Cluster-Based Metal–Organic Frameworks
Source: J Phys Chem C Nanomater Interfaces. 2023 Nov 24;127(48):23246–57. doi: 10.1021/acs.jpcc.3c06423 (PMC10711795; doi:10.1021/acs.jpcc.3c06423)
Supplement: Supplementary file 2 — jp3c06423_si_002.zip [file jp3c06423_si_002.zip › xyz-MIL-C6H6-coordinates-Journal-YYYY/phenolate/C-phenolate/C-phenolate-S16-M06L-xqc.outstructure_001.xyz]

83
Structure 1 -6309.91034436
C               2.62423            -3.92529            -2.27300
C               3.23182            -5.08385            -2.77467
C               4.06031            -5.85111            -1.94870
C               4.29069            -5.45853            -0.62862
C              -4.35933            -2.10133             1.68283
C              -5.47738            -2.91324             1.45233
C              -5.47763            -3.81337             0.38122
C              -4.36971            -3.89564            -0.46463
C              -2.33900             3.87673            -1.30826
C               5.10947             2.54106            -1.39233
C              -2.00201             3.52398             0.00482
C               3.75356             2.26380            -1.60944
C              -2.27852             4.40440             1.05672
C               3.06567             2.90955            -2.64258
C              -3.01199             5.08658            -1.55205
C               5.78599             3.41988            -2.25616
C              -3.26937            -2.15164             0.79581
C               2.90388            -3.50728            -0.96041
C              -3.29588             5.96047            -0.50299
C               5.10319             4.05718            -3.29156
C              -3.27312            -3.04209            -0.27708
C               3.73631            -4.26671            -0.13926
C              -2.89921             5.62870             0.80067
C               3.73136             3.82197            -3.46373
H               3.04619            -5.39105            -3.79539
H               1.96010            -3.32823            -2.88375
H               4.51432            -6.75663            -2.33019
H               4.91937            -6.06247             0.01273
H              -6.33217            -2.85457             2.11333
H              -4.32717            -1.41381             2.51699
H              -6.33411            -4.45400             0.21418
H              -4.36692            -4.59818            -1.28790
Fe             -0.40079             0.44117             2.55956
Fe              0.26458            -0.13145            -0.68141
Fe              2.60455            -0.14086             1.71088
O              -1.33428             1.87510             1.51360
O               1.94342             0.86211            -1.20807
O               2.64457             1.41676             3.05809
O              -0.71793             1.67195            -0.63701
O               3.53054             1.01836             0.37552
O               0.51716             1.87959             3.64380
O              -1.90698            -0.78435             2.13931
O               2.47233            -1.36313             3.31710
O               1.24475            -1.85862            -0.93220
O              -1.39415            -1.05498            -0.03246
O               0.34845            -0.90551             3.91987
O               2.92556            -1.73143             0.55304
O               0.82287             0.06320             1.20574
H              -3.30142             5.34151            -2.56326
H               6.84151             3.60703            -2.10728
C              -2.10724            -1.26507             0.98342
C               1.45116            -1.48303             4.03944
C               2.31253            -2.27293            -0.41183
C              -1.29996             2.26066             0.31214
C               3.02476             1.31006            -0.74979
C               1.76208             2.05258             3.67376
H              -2.09859             3.20190            -2.11924
H               5.62450             2.05320            -0.57625
H              -1.99036             4.12415             2.06051
H               2.01331             2.70043            -2.78082
H              -3.80162             6.89734            -0.69617
H               5.62363             4.74253            -3.94752
H              -2.42739            -3.06615            -0.95099
H               3.93201            -3.93189             0.86996
H              -3.09590             6.31348             1.61532
H               3.19129             4.33099            -4.25143
C              -5.93480            -0.04000            -1.33061
C              -4.73737             0.65932            -1.14922
C              -3.60646             0.29171            -1.83290
C              -3.61754            -0.82233            -2.73521
C              -4.86742            -1.49825            -2.91849
C              -5.98651            -1.11214            -2.22502
H              -6.82079             0.25089            -0.78142
H              -4.70343             1.49645            -0.46130
H              -2.67151             0.81943            -1.69054
H              -0.28077             0.67966            -3.06715
H              -4.88374            -2.33563            -3.60463
H              -6.91813            -1.64754            -2.36221
O              -0.31467            -0.19778            -2.67373
H               2.11421             2.87250             4.32308
H               1.54197            -2.19052             4.88146
H              -1.21866            -0.59816            -2.93406
O              -2.57490            -1.21401            -3.34241
