# Supplementary material for: Mechanism of Benzene Hydroxylation on Tri-Iron Oxo-Centered Cluster-Based Metal–Organic Frameworks
Source: J Phys Chem C Nanomater Interfaces. 2023 Nov 24;127(48):23246–57. doi: 10.1021/acs.jpcc.3c06423 (PMC10711795; doi:10.1021/acs.jpcc.3c06423)
Supplement: Supplementary file 2 — jp3c06423_si_002.zip [file jp3c06423_si_002.zip › xyz-MIL-C6H6-coordinates-Journal-YYYY/phenolate/D-phenolate/D-phenolate-S16-M06L-xqc.outstructure_001.xyz]

83
Structure 1 -6309.92453264
C               2.32324            -4.20175            -1.18825
C               2.91553            -5.44860            -1.42840
C               3.63438            -6.08720            -0.41215
C               3.77108            -5.47931             0.83748
C              -4.87464            -1.49691             1.74771
C              -6.00639            -2.30024             1.55762
C              -5.95897            -3.37193             0.65944
C              -4.78889            -3.63505            -0.05569
C              -2.32962             3.80431            -2.01869
C               5.02806             2.23638            -1.19606
C              -2.12145             3.67388            -0.63960
C               3.68365             1.96923            -1.48547
C              -2.44363             4.73176             0.21784
C               3.11648             2.44784            -2.67156
C              -2.92182             4.97451            -2.52468
C               5.81565             2.93002            -2.13135
C              -3.71743            -1.73505             0.98507
C               2.51080            -3.57170             0.05422
C              -3.25145             6.02566            -1.66956
C               5.25331             3.39972            -3.31776
C              -3.67291            -2.79749             0.08324
C               3.23437            -4.20356             1.06475
C              -2.98205             5.91237            -0.29787
C               3.89128             3.18229            -3.57167
H               2.80832            -5.91632            -2.39793
H               1.77350            -3.68064            -1.96126
H               4.07822            -7.05822            -0.59105
H               4.31512            -5.98166             1.62672
H              -6.91043            -2.09930             2.11711
H              -4.88210            -0.67751             2.45331
H              -6.82792            -4.00336             0.52597
H              -4.74854            -4.46821            -0.74497
Fe             -0.89741             1.02086             2.47610
Fe             -0.00893            -0.12916            -0.63037
Fe              2.12586             0.18463             2.02411
O              -1.68425             2.27809             1.17748
O               1.82523             0.64328            -1.03862
O               2.12233             1.90340             3.17082
O              -0.87408             1.70876            -0.84066
O               3.20934             1.13951             0.66328
O              -0.01321             2.59368             3.38857
O              -2.41555            -0.20235             2.21172
O               1.79812            -0.77619             3.77533
O               0.89676            -1.92071            -0.30134
O              -1.73112            -0.84808             0.17201
O              -0.30905            -0.05861             4.13074
O               2.53004            -1.53436             1.19171
O               0.41956             0.39225             1.34311
H              -3.11228             5.05839            -3.58662
H               6.86292             3.10368            -1.92134
C              -2.53673            -0.86784             1.12883
C               0.72657            -0.69403             4.42605
C               1.92953            -2.24851             0.32056
C              -1.51274             2.45976            -0.06898
C               2.84368             1.19569            -0.55298
C               1.23017             2.69311             3.54735
H              -2.05134             2.99019            -2.67504
H               5.45140             1.88078            -0.26669
H              -2.25729             4.62270             1.27745
H               2.07330             2.24228            -2.87527
H              -3.69540             6.93037            -2.06362
H               5.85956             3.94187            -4.03137
H              -2.77637            -2.96333            -0.49990
H               3.36242            -3.70783             2.01742
H              -3.21475             6.73337             0.36766
H               3.44312             3.56046            -4.48091
C              -3.86578            -2.39153            -3.94685
C              -3.96133            -1.22679            -3.19458
C              -2.82956            -0.63382            -2.66844
C              -1.56506            -1.20239            -2.88950
C              -1.47350            -2.37115            -3.65983
C              -2.61621            -2.95491            -4.17525
H              -4.75570            -2.85273            -4.35438
H              -4.93102            -0.77986            -3.01129
H              -2.89294             0.27013            -2.07544
H               2.68355            -0.85352            -2.98676
H              -0.49578            -2.80377            -3.83208
H              -2.53147            -3.86037            -4.76352
O               2.10973            -1.53884            -3.34048
H               1.57029             3.59405             4.08552
H               0.69961            -1.25644             5.37465
H               1.22437            -1.23478            -3.08120
O              -0.47076            -0.65679            -2.38499
