# Supplementary material for: Mechanism of Benzene Hydroxylation on Tri-Iron Oxo-Centered Cluster-Based Metal–Organic Frameworks
Source: J Phys Chem C Nanomater Interfaces. 2023 Nov 24;127(48):23246–57. doi: 10.1021/acs.jpcc.3c06423 (PMC10711795; doi:10.1021/acs.jpcc.3c06423)
Supplement: Supplementary file 2 — jp3c06423_si_002.zip [file jp3c06423_si_002.zip › xyz-MIL-C6H6-coordinates-Journal-YYYY/phenolate/E-phenolate/E-phenolate-S16-M06L-xqc.outstructure_001.xyz]

83
Structure 1 -6309.93874799
C              -2.10191            -4.11398             1.89696
C              -2.65920            -5.33745             2.29148
C              -3.49241            -6.04010             1.41434
C              -3.77759            -5.51908             0.15061
C               4.69156            -1.66437            -2.05192
C               5.83936            -2.45988            -1.94210
C               5.90087            -3.46667            -0.97253
C               4.82444            -3.67229            -0.10724
C               2.60178             3.90042             1.61302
C              -4.79862             2.32649             1.77906
C               2.23162             3.67641             0.28072
C              -3.42887             2.07137             1.92488
C               2.44779             4.67048            -0.68012
C              -2.72580             2.62710             2.99932
C               3.24769             5.09895             1.96290
C              -5.47090             3.08807             2.75078
C               3.63349            -1.84189            -1.14282
C              -2.43679            -3.57003             0.64482
C               3.47153             6.08642             1.00395
C              -4.77258             3.63496             3.82673
C               3.69831            -2.83921            -0.17062
C              -3.27402            -4.26552            -0.22656
C               3.04143             5.88042            -0.31495
C              -3.38964             3.42688             3.93185
H              -2.43108            -5.74400             3.26784
H              -1.43320            -3.56204             2.54444
H              -3.90675            -6.99500             1.71072
H              -4.40650            -6.07542            -0.53241
H               6.67049            -2.30404            -2.61726
H               4.61250            -0.89527            -2.80791
H               6.78098            -4.09257            -0.89905
H               4.86904            -4.45389             0.63992
Fe              0.64281             0.81581            -2.45791
Fe              0.12446            -0.09595             0.77614
Fe             -2.36725             0.06761            -1.67952
O               1.57890             2.17469            -1.37782
O              -1.62787             0.71600             1.36123
O              -2.42944             1.66076            -2.97158
O               1.01763             1.73937             0.75477
O              -3.20783             1.08701            -0.19538
O              -0.32083             2.32548            -3.41375
O               2.21316            -0.36979            -2.30686
O              -2.03177            -1.11253            -3.39538
O              -0.80183            -1.91139             0.68479
O               1.73346            -0.90724            -0.18224
O              -0.00097            -0.36715            -4.01554
O              -2.59986            -1.63478            -0.64048
O              -0.57020             0.28802            -1.18084
H               3.56291             5.25469             2.98640
H              -6.53582             3.25527             2.65419
C               2.44159            -0.97867            -1.20993
C              -1.03040            -1.06084            -4.15096
C              -1.89418            -2.27170             0.20599
C               1.55854             2.43359            -0.13418
C              -2.69713             1.23048             0.95961
C              -1.57048             2.41978            -3.47335
H               2.40478             3.13495             2.35224
H              -5.32742             1.91304             0.93097
H               2.13723             4.48902            -1.69982
H              -1.66621             2.42743             3.08948
H               3.95734             7.01341             1.27906
H              -5.29096             4.23005             4.56707
H               2.87764            -2.95614             0.52519
H              -3.50326            -3.84148            -1.19495
H               3.19228             6.65212            -1.05861
H              -2.83782             3.86536             4.75295
C               4.43411            -2.05679             3.73920
C               4.40906            -0.97036             2.87254
C               3.20882            -0.44073             2.43904
C               1.98891            -0.99312             2.86951
C               2.02480            -2.08205             3.75641
C               3.23395            -2.60429             4.17682
H               5.37746            -2.46912             4.07212
H               5.33872            -0.53603             2.52442
H               3.18142             0.40014             1.75735
H              -4.62936            -1.14672            -1.65700
H               1.08428            -2.50111             4.09032
H               3.24215            -3.44868             4.85560
O              -4.40929            -0.49423            -2.33600
H              -1.95842             3.28272            -4.04148
H              -1.06444            -1.70813            -5.04526
H              -4.16577            -1.02015            -3.11200
O               0.83326            -0.51668             2.46252
