# Supplementary material for: Mechanism of Benzene Hydroxylation on Tri-Iron Oxo-Centered Cluster-Based Metal–Organic Frameworks
Source: J Phys Chem C Nanomater Interfaces. 2023 Nov 24;127(48):23246–57. doi: 10.1021/acs.jpcc.3c06423 (PMC10711795; doi:10.1021/acs.jpcc.3c06423)
Supplement: Supplementary file 2 — jp3c06423_si_002.zip [file jp3c06423_si_002.zip › xyz-MIL-C6H6-coordinates-Journal-YYYY/phenolate/TS1-phenolate/TS1-phenolate-S16-M06L-xqc.outstructure_001.xyz]

83
Structure 1 -6309.90947159
C               2.53148            -3.97489            -2.23189
C               3.11675            -5.14755            -2.72731
C               3.94751            -5.91486            -1.90365
C               4.20239            -5.50844            -0.59229
C              -4.36894            -2.01018             1.80168
C              -5.50054            -2.81042             1.59812
C              -5.52813            -3.72410             0.53890
C              -4.43399            -3.83153            -0.32193
C              -2.31694             3.90246            -1.29599
C               5.11181             2.46946            -1.47168
C              -1.96509             3.56220             0.01649
C               3.74941             2.20702            -1.66531
C              -2.21475             4.45951             1.06081
C               3.05461             2.84836            -2.69656
C              -2.97797             5.11771            -1.54559
C               5.78664             3.32832            -2.35665
C              -3.29294            -2.08595             0.89954
C               2.83584            -3.54379            -0.92906
C              -3.23513             6.00855            -0.50392
C               5.09678             3.96111            -3.39013
C              -3.32394            -2.98993            -0.16153
C               3.67056            -4.30337            -0.11039
C              -2.82348             5.68837             0.79799
C               3.71967             3.74151            -3.53914
H               2.91177            -5.46527            -3.74104
H               1.86531            -3.37765            -2.84036
H               4.38415            -6.83104            -2.27989
H               4.83257            -6.11224             0.04767
H              -6.34498            -2.73126             2.27007
H              -4.31663            -1.31244             2.62621
H              -6.39551            -4.35494             0.39223
H              -4.45260            -4.54331            -1.13691
Fe             -0.36690             0.49135             2.56937
Fe              0.22893            -0.13401            -0.69956
Fe              2.60845            -0.14145             1.68863
O              -1.30003             1.92318             1.53631
O               1.92915             0.83123            -1.22236
O               2.69820             1.42677             3.02051
O              -0.71400             1.68708            -0.61933
O               3.53927             0.98896             0.33781
O               0.58538             1.93304             3.62196
O              -1.89132            -0.71994             2.20436
O               2.49056            -1.34186             3.31283
O               1.19591            -1.87783            -0.88992
O              -1.41378            -1.02901             0.02998
O               0.38573            -0.83939             3.94456
O               2.90770            -1.74850             0.55896
O               0.82808             0.08168             1.20304
H              -3.27943             5.36297            -2.55565
H               6.84656             3.50343            -2.22562
C              -2.11625            -1.21460             1.05712
C               1.48002            -1.43432             4.05391
C               2.26836            -2.29655            -0.38661
C              -1.27623             2.29395             0.32848
C               3.02061             1.27293            -0.78485
C               1.83285             2.08624             3.63591
H              -2.09821             3.21332            -2.10104
H               5.63300             1.98532            -0.65726
H              -1.91617             4.18853             2.06411
H               1.99802             2.64997            -2.81751
H              -3.73210             6.94916            -0.70165
H               5.61627             4.63102            -4.06257
H              -2.48956            -3.03319            -0.84859
H               3.88569            -3.95860             0.89149
H              -2.99970             6.38574             1.60660
H               3.17445             4.24699            -4.32552
C              -5.94518            -0.03041            -1.57947
C              -4.75431             0.65784            -1.33944
C              -3.57560             0.23918            -1.90886
C              -3.53828            -0.91517            -2.74588
C              -4.77106            -1.58642            -2.99084
C              -5.93875            -1.14901            -2.41395
H              -6.86810             0.30417            -1.12458
H              -4.75834             1.53226            -0.69884
H              -2.64865             0.76466            -1.71672
H              -0.33031             0.59788            -3.07059
H              -4.74635            -2.45925            -3.63087
H              -6.86325            -1.68142            -2.60177
O              -0.38202            -0.24752            -2.61544
H               2.20561             2.90968             4.26886
H               1.57324            -2.13133             4.90421
H              -1.33263            -0.73746            -2.90567
O              -2.45298            -1.36139            -3.26383
