# Supplementary material for: Mechanism of Benzene Hydroxylation on Tri-Iron Oxo-Centered Cluster-Based Metal–Organic Frameworks
Source: J Phys Chem C Nanomater Interfaces. 2023 Nov 24;127(48):23246–57. doi: 10.1021/acs.jpcc.3c06423 (PMC10711795; doi:10.1021/acs.jpcc.3c06423)
Supplement: Supplementary file 2 — jp3c06423_si_002.zip [file jp3c06423_si_002.zip › xyz-MIL-C6H6-coordinates-Journal-YYYY/phenolate/TS2-phenolate/TS2-phenolate-S16-M06L-xqc.outstructure_002.xyz]

83
Structure 2 -6309.89716181
C               3.84532            -2.29113            -2.83654
C               4.83606            -3.00239            -3.52624
C               5.91981            -3.54525            -2.82759
C               6.02087            -3.37056            -1.44590
C              -3.18235            -4.11356             1.04111
C              -3.90917            -5.22593             0.59757
C              -3.59556            -5.82086            -0.62928
C              -2.56665            -5.30080            -1.41708
C              -3.70250             2.65443            -0.59880
C               3.68169             4.31071            -0.56614
C              -3.21702             2.19914             0.63375
C               2.53046             3.58694            -0.90274
C              -3.77907             2.67449             1.82379
C               1.61697             4.11584            -1.82110
C              -4.79542             3.53789            -0.63194
C               3.94288             5.53640            -1.20304
C              -2.18357            -3.56322             0.21847
C               3.98190            -2.07324            -1.45463
C              -5.36184             4.00515             0.55365
C               3.03727             6.06009            -2.12500
C              -1.87688            -4.15036            -1.00842
C               5.06610            -2.60652            -0.75893
C              -4.82965             3.59343             1.78418
C               1.85649             5.35910            -2.41006
H               4.75283            -3.14341            -4.59580
H               2.98425            -1.88067            -3.34794
H               6.67506            -4.11160            -3.35717
H               6.85182            -3.80504            -0.90556
H              -4.69984            -5.63452             1.21298
H              -3.38471            -3.65707             2.00029
H              -4.14329            -6.69323            -0.96182
H              -2.31696            -5.76912            -2.35998
Fe             -0.50367            -0.47627             2.53883
Fe              0.14857            -0.13818            -0.83048
Fe              2.43092             0.30516             1.74511
O              -1.96521             0.60508             1.78077
O               1.36644             1.58361            -0.83887
O               1.92803             1.41606             3.42144
O              -1.37965             1.09284            -0.33091
O               2.85795             1.98613             0.79503
O              -0.21752             0.95531             3.93757
O              -1.43368            -2.10481             1.91205
O               2.88723            -1.16089             3.06657
O               1.80595            -1.26099            -1.18398
O              -0.72119            -1.81877            -0.19660
O               0.77073            -1.62985             3.67951
O               3.35485            -0.75499             0.36465
O               0.70734            -0.05285             1.19320
H              -5.19374             3.85296            -1.58801
H               4.84832             6.07924            -0.96480
C              -1.39209            -2.41060             0.67626
C               2.01148            -1.77490             3.72531
C               2.96290            -1.30513            -0.71174
C              -2.10490             1.23180             0.68707
C               2.22843             2.28642            -0.27113
C               0.87759             1.55631             4.08264
H              -3.25846             2.28633            -1.51431
H               4.36629             3.90399             0.16535
H              -3.38168             2.32548             2.76737
H               0.70727             3.57007            -2.03337
H              -6.19760             4.69211             0.52575
H               3.23326             7.01098            -2.60260
H              -1.10294            -3.71160            -1.62278
H               5.14831            -2.43492             0.30556
H              -5.25141             3.96760             2.70791
H               1.13652             5.77398            -3.10339
C              -5.61613             0.42334            -2.55367
C              -4.75625             0.81355            -3.57848
C              -3.42422             0.46289            -3.54726
C              -2.89244            -0.32065            -2.48583
C              -3.79362            -0.70801            -1.45734
C              -5.11951            -0.33755            -1.49742
H              -6.65957             0.70848            -2.57786
H              -5.13802             1.39945            -4.40630
H              -2.75202             0.75873            -4.34470
H               0.62604             1.31330            -2.94794
H              -3.40943            -1.29962            -0.63723
H              -5.78293            -0.63913            -0.69570
O               0.51575             0.35669            -2.92731
H               0.90717             2.30144             4.89601
H               2.38883            -2.53749             4.42782
H              -0.41637             0.12743            -3.18799
O              -1.65361            -0.66711            -2.47167
