# Supplementary material for: Mechanism of Benzene Hydroxylation on Tri-Iron Oxo-Centered Cluster-Based Metal–Organic Frameworks
Source: J Phys Chem C Nanomater Interfaces. 2023 Nov 24;127(48):23246–57. doi: 10.1021/acs.jpcc.3c06423 (PMC10711795; doi:10.1021/acs.jpcc.3c06423)
Supplement: Supplementary file 2 — jp3c06423_si_002.zip [file jp3c06423_si_002.zip › xyz-MIL-C6H6-coordinates-Journal-YYYY/TS1-AN2O-B/TS1-mil-S15-M06L-xqc.outstructure_001.xyz]

71
Structure 1 -6111.19963007
C               4.22270            -2.18842            -1.72421
C               5.40490            -2.86891            -2.04246
C               6.24423            -3.32563            -1.02069
C               5.91073            -3.09465             0.31544
C              -3.57340            -4.25040            -0.07436
C              -4.08346            -5.41652            -0.65932
C              -3.38549            -6.03811            -1.70045
C              -2.18724            -5.49168            -2.16446
C              -3.84486             2.41378            -2.14344
C               3.10093             4.47353             0.04387
C              -3.74148             2.03169            -0.79973
C               2.13854             3.67565            -0.58850
C              -4.65940             2.51897             0.13710
C               1.52872             4.11946            -1.76685
C              -4.91066             3.23410            -2.55259
C               3.49369             5.68748            -0.54630
C              -2.39460            -3.67653            -0.58213
C               3.92011            -1.91285            -0.37927
C              -5.83124             3.71285            -1.62087
C               2.89273             6.12626            -1.72559
C              -1.70333            -4.29070            -1.62595
C               4.76104            -2.35952             0.63950
C              -5.68442             3.37662            -0.26724
C               1.88557             5.35139            -2.31897
H               5.65847            -3.05257            -3.07810
H               3.54617            -1.84650            -2.49548
H               7.14828            -3.86798            -1.26584
H               6.55382            -3.46228             1.10439
H              -5.00882            -5.84269            -0.29496
H              -4.08451            -3.76565             0.74609
H              -3.77023            -6.94918            -2.14026
H              -1.64197            -5.98059            -2.96101
Fe             -1.62657            -0.41410             1.97829
Fe              0.03341            -0.09877            -1.02156
Fe              1.39843             0.49592             2.08606
O              -2.81774             0.58505             0.77734
O               1.17676             1.57426            -0.80474
O               0.37511             1.62962             3.47407
O              -1.64753             1.04334            -1.08739
O               2.00183             2.15462             1.20415
O              -1.80821             1.08658             3.32587
O              -2.22515            -2.10338             1.16085
O               1.44989            -0.91801             3.53948
O               1.74160            -1.19581            -0.82484
O              -1.10273            -1.75855            -0.75713
O              -0.73721            -1.46444             3.51184
O               2.72328            -0.56461             1.09690
O              -0.06716             0.00588             1.08003
H              -5.00792             3.49969            -3.59718
H               4.26222             6.28566            -0.07429
C              -1.86797            -2.41966            -0.02265
C               0.43868            -1.55358             3.92802
C               2.70004            -1.17020            -0.02178
C              -2.64901             1.15613            -0.34627
C               1.74154             2.37239            -0.02661
C              -0.83361             1.74337             3.77118
H              -3.11544             2.04799            -2.85353
H               3.55019             4.13150             0.96612
H              -4.55346             2.22965             1.17382
H               0.77921             3.49463            -2.23464
H              -6.64379             4.35392            -1.93667
H               3.18958             7.06646            -2.17148
H              -0.79759            -3.83338            -2.00070
H               4.50755            -2.14428             1.66837
H              -6.38278             3.76264             0.46381
H               1.40073             5.69513            -3.22321
H               0.61489            -2.28301             4.73682
H              -1.08185             2.51836             4.51613
O               0.10573            -0.18745            -2.88796
N               1.25419            -0.77687            -3.68515
N               1.37276            -0.98474            -4.78844
